# Supplementary material for: Immune pathways and prenatal/perinatal environmental exposures contribute to epigenetic gestational age prediction and acceleration
Source: Epigenetics. 2026 Jan 20;21(1):2610521. doi: 10.1080/15592294.2025.2610521 (PMC12826722; doi:10.1080/15592294.2025.2610521)
Supplement: Supplemental Material [file KEPI_A_2610521_SM5891.zip]

Archive with 14 entries (14 files):
- Suppelmentary Table 2 Region based analysis for chronological gestational age.xlsx
- __MACOSX/._Suppelmentary Table 2 Region based analysis for chronological gestational age.xlsx
- Suppelmentary Table 3 Ingenuity Pathway Analysis for chronological gestation age.xlsx
- __MACOSX/._Suppelmentary Table 3 Ingenuity Pathway Analysis for chronological gestation age.xlsx
- Supplementary Table 1 Epigenome wide association study for chronological gestational age.xlsx
- __MACOSX/._Supplementary Table 1 Epigenome wide association study for chronological gestational age.xlsx
- Supplementary Table 4 CpG sites and corresponding regression coeffcients that define the Eapen et al gestational age clock.xlsx
- __MACOSX/._Supplementary Table 4 CpG sites and corresponding regression coeffcients that define the Eapen et al gestational age clock.xlsx
- Supplementary Table 5 Ingenuity Pathway Analysis for CpG sites retained in the Eapen et al gestational age clockl.xls
- __MACOSX/._Supplementary Table 5 Ingenuity Pathway Analysis for CpG sites retained in the Eapen et al gestational age clockl.xls
- Supplementary Table 6-8 IPA pathway analyses for gestational age clocks.xls
- __MACOSX/._Supplementary Table 6-8 IPA pathway analyses for gestational age clocks.xls
- Supplementary Table 9 Ingenuity Pathway Analysis comparison and summarization across four gestational age clocks.xlsx
- __MACOSX/._Supplementary Table 9 Ingenuity Pathway Analysis comparison and summarization across four gestational age clocks.xlsx
