# Supplementary material for: Immune pathways and prenatal/perinatal environmental exposures contribute to epigenetic gestational age prediction and acceleration
Source: Epigenetics. 2026 Jan 20;21(1):2610521. doi: 10.1080/15592294.2025.2610521 (PMC12826722; doi:10.1080/15592294.2025.2610521)
Supplement: Supplemental Material [file KEPI_A_2610521_SM5891.zip › Suppelmentary Table 3 Ingenuity Pathway Analysis for chronological gestation age.xlsx]

## Sheet: Supp Table 3
Supplementary Table 3. Ingenuity Pathway Analyses for chronological gestational age associated CpGs. Below are the enriched pathways for gestational age with a p<0.05.
Ingenuity Canonical Pathways	-log10(p-value)	Ratio	Genes
Th1 and Th2 Activation Pathway	7.02	0.278	CCR4,CD247,HLA-DMA,HLA-DMB,HLA-DQB1,HLA-DQB2,HLA-DRB1,IL4R,IL6,IL6R,IRF1,JAK1,NFATC1,NFKB1,NOTCH4,PIK3R5,RUNX3,STAT5A,TNFSF4,TSLP		Abbreviation: -log10(p-value), the negative logarithm base 10 p-value from a Fisher's exact gene enrichment test for each pathway; Ratio, the proportion of genes from a given pathway that were identified in our analysis and overlap with the background panel for the custom array; Genes, the genes annotated to chronological gestational age associated CpGs using ChipSeeker.
Macrophage Classical Activation Signaling Pathway	5.85	0.27	AEBP2,FASLG,HLA-DMA,HLA-DMB,HLA-DQB1,HLA-DQB2,HLA-DRB1,IL1B,IL6,IRF1,IRF8,JAK1,JARID2,NFKB1,TNF,TNFSF4,TNFSF8
Th2 Pathway	5.68	0.276	CCR4,CD247,HLA-DMA,HLA-DMB,HLA-DQB1,HLA-DQB2,HLA-DRB1,IL4R,JAK1,NFKB1,NOTCH4,PIK3R5,RUNX3,STAT5A,TNFSF4,TSLP
Th1 Pathway	5.51	0.283	CD247,HLA-DMA,HLA-DMB,HLA-DQB1,HLA-DQB2,HLA-DRB1,IL6,IL6R,IRF1,JAK1,NFATC1,NFKB1,NOTCH4,PIK3R5,RUNX3
Graft-versus-Host Disease Signaling	5.39	0.367	CD247,FASLG,HLA-DMA,HLA-DMB,HLA-DQB1,HLA-DQB2,HLA-DRB1,HLA-E,IL1B,IL6,TNF
Type I Diabetes Mellitus Signaling	5.11	0.28	CD247,FASLG,HLA-DMA,HLA-DMB,HLA-DQB1,HLA-DQB2,HLA-DRB1,HLA-E,IL1B,IRF1,JAK1,MAP3K14,NFKB1,TNF
IL-10 Signaling	5.07	0.239	DUSP1,HLA-DMA,HLA-DMB,HLA-DQB1,HLA-DQB2,HLA-DRB1,HLA-E,IL1B,IL4R,IL6,IL6R,JAK1,MAP3K14,MAP4K4,NFKB1,STAT5A,TNF
Altered T Cell and B Cell Signaling in Rheumatoid Arthritis	5.07	0.295	CD247,FASLG,HLA-DMA,HLA-DMB,HLA-DQB1,HLA-DQB2,HLA-DRB1,IL1B,IL6,MAP3K14,NFKB1,TLR10,TNF
Multiple Sclerosis Signaling Pathway	4.7	0.217	AEBP2,DUSP1,FASLG,HLA-DMA,HLA-DMB,HLA-DQB1,HLA-DQB2,HLA-DRB1,HLA-E,IL1B,IL6,IRF1,JARID2,NFKB1,TLR10,TNF,TNFSF4,TNFSF8
T Cell Exhaustion Signaling Pathway	4.45	0.225	CD247,FOXO1,HLA-DMA,HLA-DMB,HLA-DQB1,HLA-DQB2,HLA-DRB1,HLA-E,IL6,IL6R,JAK1,NFATC1,PIK3R5,SMAD3,TCF7,ZAP70
T Helper Cell Differentiation	4.33	0.273	CD247,CXCR5,HLA-DMA,HLA-DMB,HLA-DQB1,HLA-DQB2,HLA-DRB1,IL21R,IL4R,IL6,IL6R,TNF
PD-1, PD-L1 cancer immunotherapy pathway	4.31	0.255	CD247,HLA-DMA,HLA-DMB,HLA-DQB1,HLA-DQB2,HLA-DRB1,HLA-E,JAK1,PIK3R5,SMAD3,STAT5A,TNF,ZAP70
T Cell Receptor Signaling	4.27	0.21	CARD11,CD247,HLA-DMA,HLA-DMB,HLA-DQB1,HLA-DQB2,HLA-DRB1,HLA-E,MALT1,NFATC1,NFKB1,PIK3R5,PTPRC,RPTOR,TCF7,TNF,ZAP70
Macrophage Alternative Activation Signaling Pathway	4.09	0.221	DUSP1,H3C3,HLA-DMA,HLA-DMB,HLA-DQB1,HLA-DQB2,HLA-DRB1,IL1B,IL4R,IL6,JAK1,NFKB1,PIK3R5,RPTOR,TNF
PKCθ Signaling in T Lymphocytes	4.05	0.23	CARD11,CD247,HLA-DMA,HLA-DMB,HLA-DQB1,HLA-DQB2,HLA-DRB1,MALT1,MAP3K14,NFATC1,NFKB1,PIK3R5,POU2F1,ZAP70
CD28 Signaling in T Helper Cells	4.03	0.241	CARD11,CD247,HLA-DMA,HLA-DMB,HLA-DQB1,HLA-DQB2,HLA-DRB1,MALT1,NFATC1,NFKB1,PIK3R5,PTPRC,ZAP70
Dendritic Cell Maturation	3.94	0.214	CCR7,CD247,HLA-DMA,HLA-DMB,HLA-DQB1,HLA-DQB2,HLA-DRB1,HLA-E,IL1B,IL6,IRF8,MAP3K14,NFKB1,PIK3R5,TNF
Systemic Lupus Erythematosus in B Cell Signaling Pathway	3.93	0.198	CARD11,FASLG,FOXO1,IL1B,IL6,IL6R,JAK1,MALT1,MAP3K14,MAP4K4,NFATC1,NFKB1,PIK3R5,TNF,TNFSF4,TNFSF8,TRAF1
NFKBIE Signaling Pathway	3.86	0.348	ANKRD44,CD247,FASLG,NFKB1,TNF,TNFSF18,TNFSF4,TNFSF8
Allograft Rejection Signaling	3.85	0.31	CD247,FASLG,HLA-DMA,HLA-DMB,HLA-DQB1,HLA-DQB2,HLA-DRB1,HLA-E,TNF
Tumor Microenvironment Pathway	3.77	0.228	CD44,FASLG,FOXO1,HLA-E,IL1B,IL6,IL6R,MAP3K14,NFKB1,PIK3R5,TNC,TNF,TSLP
Regulation of the Epithelial Mesenchymal Transition by Growth Factors Pathway	3.74	0.215	ETS1,FASLG,FOXO1,IL6,IL6R,JAK1,MET,NFKB1,PIK3R5,SMAD3,TNF,TNFSF18,TNFSF4,TNFSF8
NOD1/2 Signaling Pathway	3.49	0.226	FASLG,IL1B,IL6,MAP3K14,MAP4K4,NFKB1,TLR10,TNF,TNFAIP3,TNFSF18,TNFSF4,TNFSF8
OX40 Signaling Pathway	3.49	0.281	CD247,HLA-DMA,HLA-DMB,HLA-DQB1,HLA-DQB2,HLA-DRB1,HLA-E,NFKB1,TNFSF4
CDX Gastrointestinal Cancer Signaling Pathway	3.46	0.213	FASLG,IL1B,IL6,IL6R,JAK1,KLF5,NFKB1,PIK3R5,TCF7,TNF,TNFSF4,TNFSF8,WNT10A
NUR77 Signaling in T Lymphocytes	3.36	0.25	CD247,FASLG,HDAC7,HLA-DMA,HLA-DMB,HLA-DQB1,HLA-DQB2,HLA-DRB1,HLA-E,NFATC1
Autoimmune Thyroid Disease Signaling	3.32	0.296	CD247,FASLG,HLA-DMA,HLA-DMB,HLA-DQB1,HLA-DQB2,HLA-DRB1,HLA-E
Th17 Activation Pathway	3.27	0.265	CD247,IL1B,IL21R,IL6,IL6R,JAK1,NFATC1,NFKB1,RORA
Pathogen Induced Cytokine Storm Signaling Pathway	3.26	0.17	FASLG,HLA-DMA,HLA-DMB,HLA-DQB1,HLA-DQB2,HLA-DRB1,IL1B,IL21R,IL6,IL6R,IRF1,JAK1,NFKB1,STAT5A,TLR10,TNF,TNFSF4,TNFSF8
ICOS-ICOSL Signaling in T Helper Cells	3.13	0.22	CD247,HLA-DMA,HLA-DMB,HLA-DQB1,HLA-DQB2,HLA-DRB1,NFATC1,NFKB1,PIK3R5,PTPRC,ZAP70
Neuroinflammation Signaling Pathway	3.13	0.176	FASLG,HLA-DMA,HLA-DMB,HLA-DQB1,HLA-DQB2,HLA-DRB1,HLA-E,IL1B,IL6,IL6R,JAK1,NFATC1,NFKB1,PIK3R5,TLR10,TNF
Toll-like Receptor Signaling	3.09	0.276	IL1B,MAP3K14,MAP4K4,NFKB1,TLR10,TNF,TNFAIP3,TRAF1
NF-κB Signaling	2.97	0.2	CARD11,CD247,IL1B,MALT1,MAP3K14,MAP4K4,NFKB1,PIK3R5,TLR10,TNF,TNFAIP3,ZAP70
CTLA4 Signaling in Cytotoxic T Lymphocytes	2.86	0.186	CARD11,CD247,HLA-DMA,HLA-DMB,HLA-DQB1,HLA-DQB2,HLA-DRB1,HLA-E,MALT1,NFATC1,NFKB1,PIK3R5,ZAP70
Role of Osteoblasts in Rheumatoid Arthritis Signaling Pathway	2.83	0.177	CSNK1E,FASLG,IL1B,IL6,IL6R,JAK1,LRP1,PIK3R5,STAT5A,TCF7,TNF,TNFSF4,TNFSF8,WNT10A
MSP-RON Signaling in Macrophages Pathway	2.81	0.231	HLA-DMA,HLA-DMB,HLA-DQB1,HLA-DQB2,HLA-DRB1,NFKB1,PIK3R5,SBNO2,TNF
Role of Osteoblasts, Osteoclasts and Chondrocytes in Rheumatoid Arthritis	2.8	0.183	ADAMTS4,CSNK1E,FOXO1,IL1B,IL6,LRP1,MAP3K14,NFATC1,NFKB1,PIK3R5,TCF7,TNF,WNT10A
IL-17 Signaling	2.7	0.208	FASLG,IL1B,IL6,JAK1,MAP3K14,NFKB1,PIK3R5,TNF,TNFSF4,TNFSF8
IL-7 Signaling Pathway	2.69	0.269	CXCR5,FOXO1,JAK1,MET,NFATC1,PIK3R5,STAT5A
B Cell Development	2.63	0.3	HLA-DMA,HLA-DMB,HLA-DQB1,HLA-DQB2,HLA-DRB1,PTPRC
Glucocorticoid Receptor Signaling	2.62	0.136	CD247,DUSP1,H3C3,HLA-DMA,HLA-DMB,HLA-DQB1,HLA-DQB2,HLA-DRB1,HLA-E,IL1B,IL21R,IL4R,IL6,IL6R,JAK1,MAP3K14,NFATC1,NFKB1,PIK3R5,RARA,SMAD3,STAT5A,TNF
Communication between Innate and Adaptive Immune Cells	2.6	0.235	CCR7,CD247,HLA-DRB1,HLA-E,IL1B,IL6,TLR10,TNF
TNFR2 Signaling	2.49	0.333	MAP3K14,NFKB1,TNF,TNFAIP3,TRAF1
Hepatic Fibrosis / Hepatic Stellate Cell Activation	2.39	0.18	CCR7,FASLG,IGFBP4,IL1B,IL4R,IL6,IL6R,MET,NFKB1,SMAD3,TNF
Role of Hypercytokinemia/hyperchemokinemia in the Pathogenesis of Influenza	2.35	0.312	IL1B,IL6,JAK1,NFKB1,TNF
IL-4 Signaling	2.34	0.177	CD247,HLA-DMA,HLA-DMB,HLA-DQB1,HLA-DQB2,HLA-DRB1,IL4R,JAK1,NFKB1,PIK3R5,RPTOR
Role of NFAT in Regulation of the Immune Response	2.33	0.169	CD247,CSNK1E,GNG4,HLA-DMA,HLA-DMB,HLA-DQB1,HLA-DQB2,HLA-DRB1,NFATC1,NFKB1,PIK3R5,ZAP70
Airway Pathology in Chronic Obstructive Pulmonary Disease	2.31	0.233	FASLG,IL1B,IL6,TNF,TNFSF4,TNFSF8,TSLP
Erythropoietin Signaling Pathway	2.31	0.185	ARNT,FASLG,IL1B,IL6,NFKB1,PIK3R5,STAT5A,TNF,TNFSF4,TNFSF8
CDC42 Signaling	2.31	0.185	CD247,HLA-DMA,HLA-DMB,HLA-DQB1,HLA-DQB2,HLA-DRB1,HLA-E,IQGAP1,ITGB5,ITGB8
HOTAIR Regulatory Pathway	2.31	0.185	AEBP2,CD44,H3C3,IRF1,JARID2,MET,NFKB1,PIK3R5,TCF7,WNT10A
Activin Inhibin Signaling Pathway	2.23	0.172	EGLN3,FOSL2,IL1B,IL6,NFATC1,NFKB1,PIK3R5,SMAD3,TCF7,TLR10,TNF
Cell Cycle: G1/S Checkpoint Regulation	2.22	0.294	CDKN2C,E2F2,FOXO1,HDAC7,SMAD3
Coronavirus Pathogenesis Pathway	2.22	0.191	E2F2,FASLG,HDAC7,IL1B,IL6,JAK1,NFKB1,RPS14,SMAD3
Role of Macrophages, Fibroblasts and Endothelial Cells in Rheumatoid Arthritis	2.19	0.147	ADAMTS4,CSNK1E,IL1B,IL6,IL6R,LRP1,MAP3K14,NFATC1,NFKB1,PIK3R5,TCF7,TLR10,TNF,TRAF1,WNT10A
Cardiac Hypertrophy Signaling (Enhanced)	2.18	0.132	ADRA1B,EIF2B2,FASLG,GNG4,HDAC7,IL1B,IL21R,IL4R,IL6,IL6R,ITGB5,ITGB8,MAP3K14,NFATC1,NFKB1,PIK3R5,TNF,TNFSF4,TNFSF8,WNT10A
Iron homeostasis signaling pathway	2.15	0.219	ARNT,IL6,IL6R,JAK1,LRP1,SMAD3,STAT5A
Systemic Lupus Erythematosus Signaling	2.13	0.175	CD247,HLA-E,IL1B,IL6,IL6R,NFATC1,PIK3R5,PTPRC,SNRNP35,TNF
IL-9 Signaling	2.11	0.278	JAK1,NFKB1,PIK3R5,STAT5A,TNF
Systemic Lupus Erythematosus in T Cell Signaling Pathway	2.08	0.158	CD247,CD44,FASLG,HLA-DMA,HLA-DMB,HLA-DQB1,HLA-DQB2,HLA-DRB1,HLA-E,IL6,PIK3R5,RPTOR
Calcium-induced T Lymphocyte Apoptosis	2.07	0.212	CD247,HLA-DMA,HLA-DMB,HLA-DQB1,HLA-DQB2,HLA-DRB1,ZAP70
TREM1 Signaling	2.02	0.231	IL1B,IL6,NFKB1,STAT5A,TLR10,TNF
Xenobiotic Metabolism AHR Signaling Pathway	2.02	0.231	AHRR,ARNT,IL1B,IL6,NFKB1,TNF
Crosstalk between Dendritic Cells and Natural Killer Cells	2	0.206	CCR7,FASLG,HLA-DRB1,HLA-E,IL6,NFKB1,TNF
Differential Regulation of Cytokine Production in Macrophages and T Helper Cells by IL-17A and IL-17F	1.97	0.429	IL1B,IL6,TNF
Role of Pattern Recognition Receptors in Recognition of Bacteria and Viruses	1.95	0.186	FASLG,IL1B,IL6,NFKB1,PIK3R5,TNF,TNFSF4,TNFSF8
MSP-RON Signaling in Cancer Cells Pathway	1.95	0.186	ARNT,ELK3,ETS1,MET,NFKB1,PIK3R5,TCF7,YWHAZ
Antigen Presentation Pathway	1.94	0.222	HLA-DMA,HLA-DMB,HLA-DQB1,HLA-DQB2,HLA-DRB1,HLA-E
Regulation of IL-2 Expression in Activated and Anergic T Lymphocytes	1.93	0.2	CARD11,CD247,MALT1,NFATC1,NFKB1,SMAD3,ZAP70
Induction of Apoptosis by HIV1	1.9	0.25	FASLG,MAP3K14,NFKB1,TNF,TRAF1
GADD45 Signaling	1.9	0.25	IL1B,NFKB1,POU2F1,SMAD3,TNF
S100 Family Signaling Pathway	1.9	0.122	ADRA1B,ARNT,CCR4,CCR7,GPR150,GPR183,HCAR3,IL1B,IL6,IQGAP1,JAK1,NFKB1,PIK3R5,PLAT,S100A10,S100A11,S100A9,SMAD3,TCF7,TNF,WNT10A
HMGB1 Signaling	1.88	0.17	FASLG,IL1B,IL6,NFKB1,PIK3R5,PLAT,TNF,TNFSF4,TNFSF8
Role of JAK1 and JAK3 in γc Cytokine Signaling	1.86	0.214	IL21R,IL4R,JAK1,PIK3R5,STAT5A,TSLP
HGF Signaling	1.83	0.178	ELK3,ETS1,IL6,ITGB5,ITGB8,MAP3K14,MET,PIK3R5
IL-23 Signaling Pathway	1.81	0.238	IL1B,NFKB1,PIK3R5,RORA,TNF
TNFR1 Signaling	1.81	0.286	MAP3K14,NFKB1,TNF,TNFAIP3
IL-15 Production	1.8	0.189	DDR1,IL6,IRF1,JAK1,MET,NFKB1,ZAP70
IL-13 Signaling Pathway	1.79	0.207	DUSP1,FOSL2,IL4R,JAK1,PIK3R5,TSLP
TEC Kinase Signaling	1.79	0.156	CD247,FASLG,GNG4,ITGB5,ITGB8,JAK1,NFKB1,PIK3R5,STAT5A,TNF
Osteoarthritis Pathway	1.79	0.156	ADAMTS4,IL1B,ITGB5,ITGB8,LRP1,NFKB1,S100A9,SMAD3,TCF7,TNF
PI3K/AKT Signaling	1.78	0.164	FOXO1,IL21R,IL4R,IL6R,ITGB5,ITGB8,JAK1,NFKB1,YWHAZ
Role of Chondrocytes in Rheumatoid Arthritis Signaling Pathway	1.72	0.17	ADAMTS4,IL1B,IL6,IL6R,LRP1,NFKB1,RPTOR,TNF
IL-6 Signaling	1.72	0.17	IL1B,IL6,IL6R,MAP3K14,MAP4K4,NFKB1,PIK3R5,TNF
ISGylation Signaling Pathway	1.72	0.2	IL6,IRF1,IRF8,JAK1,NFKB1,TLR10
Role of MAPK Signaling in Inhibiting the Pathogenesis of Influenza	1.7	0.267	IL1B,IL6,NFKB1,TNF
Acute Myeloid Leukemia Signaling	1.65	0.194	IDH2,NFKB1,PIK3R5,RARA,STAT5A,TCF7
Immunogenic Cell Death Signaling Pathway	1.65	0.217	IL1B,IL6,LRP1,NFKB1,TNF
Hepatic Cholestasis	1.63	0.155	FASLG,IL1B,IL6,MAP3K14,NFKB1,RARA,TNF,TNFSF4,TNFSF8
Adipogenesis pathway	1.62	0.175	FOXO1,HDAC7,KLF5,SMAD3,TBL1XR1,TCF7,TNF
Aryl Hydrocarbon Receptor Signaling	1.62	0.163	AHRR,ARNT,FASLG,IL1B,IL6,NFKB1,RARA,TNF
B Cell Activating Factor Signaling	1.6	0.25	MAP3K14,NFATC1,NFKB1,TRAF1
April Mediated Signaling	1.6	0.25	MAP3K14,NFATC1,NFKB1,TRAF1
HER-2 Signaling in Breast Cancer	1.59	0.153	ELK3,ETS1,FOXO1,ITGB5,ITGB8,NFKB1,PIK3R5,RPTOR,SMAD3
ERK/MAPK Signaling	1.59	0.153	DUSP1,ELK3,ETS1,H3C3,ITGB5,ITGB8,NFATC1,PIK3R5,YWHAZ
FAK Signaling	1.57	0.118	ADRA1B,CCR4,CCR7,CD247,ELK3,ETS1,GPR150,GPR183,HCAR3,IL21R,IL4R,IL6R,ITGB5,ITGB8,MET,NFKB1,PIK3R5,TCF7
Role of JAK family kinases in IL-6-type Cytokine Signaling	1.57	0.208	IL6,IL6R,IRF1,JAK1,STAT5A
Remodeling of Epithelial Adherens Junctions	1.57	0.208	HGS,IQGAP1,MET,TUBA1C,ZYX
Chronic Myeloid Leukemia Signaling	1.54	0.133	E2F2,HDAC7,IRF8,NFATC1,NFKB1,NOTCH4,PIK3R5,RPTOR,SMAD3,STAT5A,TCF7,WNT10A
Colorectal Cancer Metastasis Signaling	1.54	0.133	GNG4,IL6,IL6R,JAK1,LRP1,NFKB1,PIK3R5,SMAD3,TCF7,TLR10,TNF,WNT10A
Role of PKR in Interferon Induction and Antiviral Response	1.53	0.182	FASLG,IL1B,IRF1,JAK1,NFKB1,TNF
SPINK1 General Cancer Pathway	1.51	0.235	IL6,IL6R,JAK1,PIK3R5
Regulation of the Epithelial-Mesenchymal Transition Pathway	1.51	0.148	ETS1,JAK1,MET,NFKB1,NOTCH4,PIK3R5,SMAD3,TCF7,WNT10A
Molecular Mechanisms of Cancer	1.51	0.12	ARHGEF12,CDKN2C,E2F2,FASLG,FOXO1,GNG4,HDAC7,ITGB5,ITGB8,JAK1,LRP1,NFKB1,PIK3R5,SMAD3,SUFU,WNT10A
TWEAK Signaling	1.5	0.3	MAP3K14,NFKB1,TRAF1
Coronavirus Replication Pathway	1.5	0.3	BAG3,PI4KB,TUBA1C
CD40 Signaling	1.5	0.2	MAP3K14,NFKB1,PIK3R5,TNFAIP3,TRAF1
IL-15 Signaling	1.5	0.2	JAK1,NFKB1,PIK3R5,RPTOR,STAT5A
PPAR Signaling	1.47	0.176	IL1B,MAP3K14,MAP4K4,NFKB1,STAT5A,TNF
Renal Cell Carcinoma Signaling	1.43	0.192	ARNT,EGLN3,ETS1,MET,PIK3R5
HIPPO signaling	1.43	0.192	CD44,CSNK1E,DLG5,SMAD3,YWHAZ
Cachexia Signaling Pathway	1.39	0.124	EIF2B2,FASLG,FOXO1,IL1B,IL6,IL6R,NFKB1,PIK3R5,SMAD3,STAT5A,TNF,TNFSF4,TNFSF8
4-1BB Signaling in T Lymphocytes	1.39	0.273	MAP3K14,NFKB1,TRAF1
Docosahexaenoic Acid (DHA) Signaling	1.39	0.273	FOXO1,IL1B,PIK3R5
Small Cell Lung Cancer Signaling	1.37	0.185	E2F2,HDAC7,NFKB1,PIK3R5,TRAF1
Lymphotoxin β Receptor Signaling	1.35	0.211	MAP3K14,NFKB1,PIK3R5,TRAF1
iNOS Signaling	1.35	0.211	HMGA1,IRF1,JAK1,NFKB1
FAT10 Cancer Signaling Pathway	1.35	0.211	IL6,NFKB1,SMAD3,TNF
Senescence Pathway	1.32	0.132	CDC23,E2F2,ELK3,ETS1,IL6,NFATC1,NFKB1,PHF19,PIK3R5,SMAD3
Agranulocyte Adhesion and Diapedesis	1.31	0.162	CCR4,CCR7,CD34,CXCR5,IL1B,TNF
WNT/β-catenin Signaling	1.28	0.149	CD44,CSNK1E,LRP1,RARA,TCF7,TLE4,WNT10A
Inhibition of ARE-Mediated mRNA Degradation Pathway	1.28	0.149	DDX6,FASLG,TNF,TNFSF18,TNFSF4,TNFSF8,YWHAZ
Adrenergic Receptor Signaling Pathway (Enhanced)	1.28	0.14	ADRA1B,FASLG,IL1B,IL6,PNMT,TNF,TNFSF4,TNFSF8
Sirtuin Signaling Pathway	1.26	0.128	FOXO1,H3C3,IDH2,LDHD,NDRG1,NFKB1,PFKFB3,RPTOR,TNF,TUBA1C
Pulmonary Healing Signaling Pathway	1.24	0.138	IDH2,NFATC1,NFKB1,NOTCH4,STAT5A,TCF7,TNF,WNT10A
ID1 Signaling Pathway	1.24	0.138	ETS1,IL6,IL6R,NFKB1,PIK3R5,S100A9,SMAD3,TNF
B Cell Receptor Signaling	1.24	0.138	ETS1,FOXO1,MALT1,MAP3K14,NFATC1,NFKB1,PIK3R5,PTPRC
Angiopoietin Signaling	1.21	0.19	FOXO1,NFKB1,PIK3R5,STAT5A
Kinetochore Metaphase Signaling Pathway	1.21	0.19	CDC23,MAD1L1,MXD3,REC8
Prostate Cancer Signaling	1.2	0.167	E2F2,FOXO1,HDAC7,NFKB1,PIK3R5
Myelination Signaling Pathway	1.18	0.121	CYTH1,HDAC7,ITGB5,ITGB8,NDRG1,NFATC1,NFKB1,PIK3R5,RPTOR,SMAD3,WNT10A
HIF1α Signaling	1.17	0.133	ADM,ADRA1B,ARNT,EGLN3,IL6,IL6R,MET,PIK3R5
RAR Activation	1.16	0.112	DUSP1,FASLG,IL1B,IL6,NFATC1,NFKB1,PIK3R5,RARA,SMAD3,SORBS3,STAT5A,TNF,TNFSF4,TNFSF8
Death Receptor Signaling	1.15	0.161	FASLG,MAP3K14,MAP4K4,NFKB1,TNF
IL-17A Signaling in Airway Cells	1.14	0.182	IL6,JAK1,NFKB1,PIK3R5
Macropinocytosis Signaling	1.14	0.182	ITGB5,ITGB8,MET,PIK3R5
Pentose Phosphate Pathway (Oxidative Branch)	1.14	1	H6PD
Sucrose Degradation V (Mammalian)	1.14	1	ALDOA
Serine Biosynthesis	1.14	1	UBAC2
Coenzyme A Biosynthesis	1.14	1	PPCDC
Catecholamine Biosynthesis	1.14	1	PNMT
Pentose Phosphate Pathway	1.14	1	H6PD
Methylglyoxal Degradation VI	1.14	1	LDHD
1D-myo-inositol Hexakisphosphate Biosynthesis V (from Ins(1,3,4)P3)	1.14	1	IPPK
Lactose Degradation III	1.14	1	GLB1
Hepatic Fibrosis Signaling Pathway	1.13	0.113	CSNK1E,FOXO1,IL1B,ITGB5,ITGB8,JAK1,LRP1,NFKB1,PIK3R5,SMAD3,TCF7,TNF,WNT10A
Cytotoxic T Lymphocyte-mediated Apoptosis of Target Cells	1.11	0.214	CD247,FASLG,HLA-E
MYC Mediated Apoptosis Signaling	1.11	0.214	FASLG,NFKB1,TNF
Role of IL-17F in Allergic Inflammatory Airway Diseases	1.11	0.214	IL1B,IL6,NFKB1
Chaperone Mediated Autophagy Signaling Pathway	1.1	0.129	CD247,IDH2,IL1B,MLLT11,NFKB1,PIK3R5,RARA,TPD52
Orexin Signaling Pathway	1.1	0.129	FOXO1,GNG4,IL1B,IL6,NFKB1,PIK3R5,RPTOR,TNF
SAPK/JNK Signaling	1.1	0.156	CD247,GNG4,MAP4K4,NFATC1,PIK3R5
Insulin Receptor Signaling	1.1	0.156	EIF2B2,FOXO1,JAK1,PIK3R5,RPTOR
Apoptosis Signaling	1.1	0.156	FASLG,MAP3K14,MAP4K4,NFKB1,TNF
RAC Signaling	1.09	0.143	CD44,IQGAP1,ITGB5,ITGB8,NFKB1,PIK3R5
Semaphorin Neuronal Repulsive Signaling Pathway	1.09	0.143	ARHGEF12,CD44,ITGB5,ITGB8,PIK3R5,SEMA3F
NF-κB Activation by Viruses	1.09	0.174	CXCR5,MAP3K14,NFKB1,PIK3R5
Atherosclerosis Signaling	1.09	0.174	IL1B,IL6,NFKB1,TNF
Wound Healing Signaling Pathway	1.06	0.122	FASLG,IL1B,IL6,JAK1,MAP3K14,NFKB1,TNF,TNFSF4,TNFSF8
Clathrin-mediated Endocytosis Signaling	1.05	0.132	AP5B1,HGS,HIP1R,ITGB5,ITGB8,MET,PIK3R5
Granulocyte Adhesion and Diapedesis	1.05	0.152	CCR4,CCR7,CXCR5,IL1B,TNF
JAK/STAT Signaling	1.05	0.152	IL6,JAK1,NFKB1,PIK3R5,STAT5A
Pancreatic Adenocarcinoma Signaling	1.05	0.14	E2F2,HDAC7,JAK1,NFKB1,PIK3R5,SMAD3
PTEN Signaling	1.05	0.14	FASLG,FOXO1,ITGB5,ITGB8,NFKB1,PIK3R5
PXR/RXR Activation	1.04	0.2	FOXO1,IL6,TNF
Pyroptosis Signaling Pathway	1.03	0.167	IL1B,NFKB1,TLR10,TNF
Production of Nitric Oxide and Reactive Oxygen Species in Macrophages	1.02	0.13	IRF1,IRF8,JAK1,MAP3K14,NFKB1,PIK3R5,TNF
IGF-1 Signaling	1.01	0.147	FOXO1,IGFBP4,JAK1,PIK3R5,YWHAZ
p38 MAPK Signaling	1.01	0.147	DUSP1,FASLG,H3C3,IL1B,TNF
PPARα/RXRα Activation	0.988	0.127	IL1B,IL6,ITGB5,MAP3K14,MAP4K4,NFKB1,SMAD3
Ovarian Cancer Signaling	0.974	0.133	CD44,E2F2,HDAC7,PIK3R5,TCF7,WNT10A
Role of Cytokines in Mediating Communication between Immune Cells	0.973	0.188	IL1B,IL6,TNF
14-3-3-mediated Signaling	0.968	0.143	FOXO1,PIK3R5,TNF,TUBA1C,YWHAZ
Sumoylation Pathway	0.968	0.143	ETS1,FASLG,NFKB1,SAE1,ZNF217
Pulmonary Fibrosis Idiopathic Signaling Pathway	0.958	0.11	AEBP2,FOXO1,IL1B,IL6,JARID2,NFKB1,NOTCH4,PIK3R5,SMAD3,TCF7,WNT10A
IL-17A Signaling in Gastric Cells	0.955	0.25	NFKB1,TNF
Differential Regulation of Cytokine Production in Intestinal Epithelial Cells by IL-17A and IL-17F	0.955	0.25	IL1B,TNF
Inflammasome pathway	0.955	0.25	IL1B,NFKB1
PEDF Signaling	0.932	0.154	FASLG,NFKB1,PIK3R5,TCF7
Signaling by Rho Family GTPases	0.923	0.114	ARHGEF12,GNG4,IQGAP1,ITGB5,ITGB8,NFKB1,PIK3R5,SEPTIN8,SEPTIN9
IL-33 Signaling Pathway	0.905	0.128	IL1B,IL6,NFATC1,NFKB1,PIK3R5,TNF
Sertoli Cell Germ Cell Junction Signaling Pathway (Enhanced)	0.895	0.116	FOSL2,IQGAP1,MAP3K14,NFKB1,PIK3R5,SMAD3,TNF,ZYX
IL-12 Signaling and Production in Macrophages	0.895	0.116	H3C3,IRF1,IRF8,NFATC1,NFKB1,PIK3R5,POU2F1,TNF
Axonal Guidance Signaling	0.89	0.101	ADAM19,ADAMTS4,ARHGEF12,GNG4,ITGB5,ITGB8,MET,NFATC1,PIK3R5,PLXNC1,SEMA3F,SUFU,TUBA1C,WNT10A
PAK Signaling	0.886	0.148	ITGB5,ITGB8,PIK3R5,TNF
Ribonucleotide Reductase Signaling Pathway	0.867	0.119	E2F2,H3C3,IL6,MET,NFKB1,PIK3R5,RPTOR
MSP-RON Signaling Pathway	0.866	0.222	PIK3R5,TNF
Activation of IRF by Cytosolic Pattern Recognition Receptors	0.856	0.167	IL6,NFKB1,TNF
Basal Cell Carcinoma Signaling	0.856	0.167	SUFU,TCF7,WNT10A
Cyclins and Cell Cycle Regulation	0.856	0.167	CDKN2C,E2F2,HDAC7
ERB2-ERBB3 Signaling	0.856	0.167	FOXO1,PIK3R5,STAT5A
Glioma Signaling	0.854	0.132	CDKN2C,E2F2,HDAC7,IDH2,PIK3R5
Extrinsic Prothrombin Activation Pathway	0.852	0.5	PROC
Bupropion Degradation	0.852	0.5	POR
NAD biosynthesis II (from tryptophan)	0.852	0.5	HAAO
Creatine-phosphate Biosynthesis	0.852	0.5	MAP4K4
Superpathway of Serine and Glycine Biosynthesis I	0.852	0.5	UBAC2
Oleate Biosynthesis II (Animals)	0.852	0.5	FADS2
1,25-dihydroxyvitamin D3 Biosynthesis	0.852	0.5	POR
Mevalonate Pathway I	0.852	0.5	PMVK
Tryptophan Degradation to 2-amino-3-carboxymuconate Semialdehyde	0.852	0.5	HAAO
Tryptophan Degradation III (Eukaryotic)	0.852	0.5	HAAO
Cysteine Biosynthesis/Homocysteine Degradation	0.852	0.5	CBS/LOC102724560
GDP-L-fucose Biosynthesis I (from GDP-D-mannose)	0.852	0.5	GFUS
Superpathway of Geranylgeranyldiphosphate Biosynthesis I (via Mevalonate)	0.852	0.5	PMVK
FXR/RXR Activation	0.844	0.143	FOXO1,IL1B,RARA,TNF
Telomerase Signaling	0.844	0.143	ELK3,ETS1,HDAC7,PIK3R5
Regulation of eIF4 and p70S6K Signaling	0.819	0.128	EIF2B2,ITGB5,ITGB8,PIK3R5,RPS14
Autophagy	0.813	0.115	ARNT,FOXO1,NFKB1,PIK3R5,RPTOR,SESN1,TNF
Adrenomedullin signaling pathway	0.813	0.115	ADM,ARNT,IL1B,NFKB1,PIK3R5,RAMP2,TNF
RANK Signaling in Osteoclasts	0.803	0.138	MAP3K14,NFATC1,NFKB1,PIK3R5
Regulation of the Epithelial Mesenchymal Transition in Development Pathway	0.803	0.138	NFKB1,SUFU,TCF7,WNT10A
Natural Killer Cell Signaling	0.795	0.11	CD247,FASLG,HLA-E,MAP3K14,NFATC1,NFKB1,PIK3R5,ZAP70
Coagulation System	0.79	0.2	PLAT,PROC
IL-22 Signaling	0.79	0.2	JAK1,STAT5A
Apelin Pancreas Signaling Pathway	0.79	0.2	NFKB1,PIK3R5
Breast Cancer Regulation by Stathmin1	0.787	0.1	ADRA1B,ARHGEF12,CCR4,CCR7,E2F2,GNG4,GPR150,GPR183,HCAR3,NFKB1,PIK3R5,TUBA1C
Virus Entry via Endocytic Pathways	0.786	0.125	AP5B1,HLA-E,ITGB5,ITGB8,PIK3R5
IL-3 Signaling	0.765	0.133	FOXO1,JAK1,PIK3R5,STAT5A
VEGF Signaling	0.765	0.133	ARNT,EIF2B2,FOXO1,PIK3R5
Thyroid Cancer Signaling	0.756	0.15	FOXO1,PIK3R5,TCF7
Oxytocin in Brain Signaling Pathway	0.755	0.115	GNG4,IL1B,IL6,NFKB1,PIK3R5,TNF
IL-17A Signaling in Fibroblasts	0.729	0.129	IL1B,IL6,NFKB1,TNF
Acute Phase Response Signaling	0.728	0.113	IL1B,IL6,IL6R,MAP3K14,NFKB1,TNF
Maturity Onset Diabetes of Young (MODY) Signaling	0.723	0.182	CEL,NFKB1
Antiproliferative Role of TOB in T Cell Signaling	0.723	0.182	CD247,SMAD3
Role of JAK1, JAK2 and TYK2 in Interferon Signaling	0.723	0.182	JAK1,NFKB1
Phospholipase C Signaling	0.721	0.102	ARHGEF12,CD247,GNG4,HDAC7,ITGB5,ITGB8,NFATC1,NFKB1,ZAP70
IL-2 Signaling	0.711	0.143	JAK1,PIK3R5,STAT5A
Xenobiotic Metabolism Signaling	0.705	0.104	AHRR,ARNT,IL1B,IL6,MAP3K14,NFKB1,PIK3R5,TNF
Germ Cell-Sertoli Cell Junction Signaling	0.703	0.111	IQGAP1,MAP3K14,PIK3R5,TNF,TUBA1C,ZYX
LXR/RXR Activation	0.695	0.125	IL1B,IL6,NFKB1,TNF
Assembly of RNA Polymerase I Complex	0.692	0.333	TAF1B
Role of IL-17A in Psoriasis	0.692	0.333	S100A9
Inositol Pyrophosphates Biosynthesis	0.692	0.333	IPPK
Oxidized GTP and dGTP Detoxification	0.692	0.333	DDX6
Superpathway of Cholesterol Biosynthesis	0.692	0.333	PMVK
Acetate Conversion to Acetyl-CoA	0.692	0.333	DIP2A
Role of WNT/GSK-3β Signaling in the Pathogenesis of Influenza	0.67	0.136	CSNK1E,TCF7,WNT10A
Phagosome Maturation	0.667	0.114	HLA-DRB1,HLA-E,STX1B,TUBA1C,VPS37B
Primary Immunodeficiency Signaling	0.664	0.167	PTPRC,ZAP70
Role of Osteoclasts in Rheumatoid Arthritis Signaling Pathway	0.645	0.1	ADAM19,FOXO1,IL1B,MAP3K14,NFATC1,NFKB1,PIK3R5,TNF
Serotonin Receptor Signaling	0.634	0.094	ADRA1B,CCR7,CD44,FOXO1,GNG4,H3C3,IL1B,IL6,NFKB1,PIK3R5,TNF
G Protein Signaling Mediated by Tubby	0.632	0.13	CD247,GNG4,THRA
DHCR24 Signaling Pathway	0.631	0.118	KLF5,NFKB1,PIK3R5,THRA
Prolactin Signaling	0.631	0.118	IRF1,PIK3R5,STAT5A,TCF7
Acetylcholine Receptor Signaling Pathway	0.615	0.109	ADAM19,IL6,NFKB1,PIK3R5,TNF
Apelin Endothelial Signaling Pathway	0.615	0.109	ARNT,GNG4,NFKB1,PIK3R5,SMAD3
Role of OCT4 in Mammalian Embryonic Stem Cell Pluripotency	0.612	0.154	JARID2,RARA
Hematopoiesis from Pluripotent Stem Cells	0.612	0.154	CD247,IL6
Interferon Signaling	0.612	0.154	IRF1,JAK1
Cardiac Hypertrophy Signaling	0.606	0.1	ADRA1B,EIF2B2,GNG4,IL6,IL6R,MAP3K14,PIK3R5
Role of BRCA1 in DNA Damage Response	0.596	0.125	E2F2,FAAP100,POU2F1
Caveolar-mediated Endocytosis Signaling	0.596	0.125	HLA-E,ITGB5,ITGB8
Role of JAK2 in Hormone-like Cytokine Signaling	0.596	0.125	JAK1,SH2B3,STAT5A
Tumoricidal Function of Hepatic Natural Killer Cells	0.582	0.25	FASLG
Intrinsic Prothrombin Activation Pathway	0.582	0.25	PROC
Colanic Acid Building Blocks Biosynthesis	0.582	0.25	GFUS
Protein Kinase A Signaling	0.574	0.0909	CDC23,DUSP1,GNG4,H3C3,NFATC1,NFKB1,PTPRC,PTPRG,SMAD3,TCF7,YWHAZ
PI3K Signaling in B Lymphocytes	0.567	0.104	IL4R,MALT1,NFATC1,NFKB1,PTPRC
Role of PI3K/AKT Signaling in the Pathogenesis of Influenza	0.565	0.143	NFKB1,PIK3R5
Role of IL-17A in Arthritis	0.565	0.143	NFKB1,PIK3R5
UVB-Induced MAPK Signaling	0.565	0.143	H3C3,PIK3R5
Cancer Drug Resistance by Drug Efflux	0.565	0.143	FOXO1,NFKB1
LPS-stimulated MAPK Signaling	0.562	0.12	MAP3K14,NFKB1,PIK3R5
G-Protein Coupled Receptor Signaling	0.545	0.087	ADRA1B,CCR4,CCR7,DUSP1,FOXO1,GNG4,GPR150,GPR183,HCAR3,MAP3K14,NFATC1,NFKB1,PIK3R5,RGS10
Role of Tissue Factor in Cancer	0.527	0.0968	IL1B,MET,NFKB1,PIK3R5,STAT5A,TNF
CSDE1 Signaling Pathway	0.522	0.133	DDX6,TNC
Oncostatin M Signaling	0.522	0.133	JAK1,STAT5A
Human Embryonic Stem Cell Pluripotency	0.502	0.098	FOXO1,JAK1,PIK3R5,SMAD3,WNT10A
Ceramide Signaling	0.502	0.111	NFKB1,PIK3R5,TNF
Estrogen-Dependent Breast Cancer Signaling	0.502	0.111	NFKB1,PIK3R5,STAT5A
Paxillin Signaling	0.502	0.111	ITGB5,ITGB8,PIK3R5
Estrogen-mediated S-phase Entry	0.501	0.2	E2F2
Retinol Biosynthesis	0.501	0.2	CEL
Acetone Degradation I (to Methylglyoxal)	0.501	0.2	POR
Cysteine Biosynthesis III (mammalia)	0.501	0.2	CBS/LOC102724560
SPINK1 Pancreatic Cancer Pathway	0.501	0.2	SMAD3
Apelin Cardiac Fibroblast Signaling Pathway	0.501	0.2	IL6
CD27 Signaling in Lymphocytes	0.484	0.125	MAP3K14,NFKB1
CNTF Signaling	0.484	0.125	JAK1,PIK3R5
Retinoic acid Mediated Apoptosis Signaling	0.484	0.125	IRF1,RARA
TR/RXR Activation	0.476	0.1	H3C3,PIK3R5,TBL1XR1,THRA
RHOA Signaling	0.476	0.1	ARHGEF12,SEMA3F,SEPTIN8,SEPTIN9
Transcriptional Regulatory Network in Embryonic Stem Cells	0.476	0.1	JAK1,PIK3R5,SMAD3,WNT10A
WNK Renal Signaling Pathway	0.474	0.107	CDC23,PIK3R5,TNF
AMPK Signaling	0.455	0.0909	ADRA1B,FOXO1,GNG4,PFKFB3,PIK3R5,RPTOR
p70S6K Signaling	0.455	0.0976	IL4R,JAK1,PIK3R5,YWHAZ
Role of NANOG in Mammalian Embryonic Stem Cell Pluripotency	0.449	0.103	JAK1,PIK3R5,WNT10A
BEX2 Signaling Pathway	0.449	0.103	NFKB1,PLXNC1,TCF7
Nicotine Degradation III	0.437	0.167	POR
CDP-diacylglycerol Biosynthesis I	0.437	0.167	AGPAT3
Estrogen Biosynthesis	0.437	0.167	POR
Role of p14/p19ARF in Tumor Suppression	0.437	0.167	PIK3R5
Apelin Liver Signaling Pathway	0.437	0.167	TNF
Type II Diabetes Mellitus Signaling	0.434	0.0952	MAP3K14,NFKB1,PIK3R5,TNF
Non-Small Cell Lung Cancer Signaling	0.424	0.1	E2F2,HDAC7,PIK3R5
Regulation of Cellular Mechanics by Calpain Protease	0.417	0.111	ITGB5,ITGB8
fMLP Signaling in Neutrophils	0.415	0.093	GNG4,NFATC1,NFKB1,PIK3R5
Epithelial Adherens Junction Signaling	0.41	0.0893	IQGAP1,MET,NOTCH4,TCF7,YWHAZ
IL-1 Signaling	0.401	0.0968	GNG4,MAP3K14,NFKB1
Gαq Signaling	0.394	0.0877	ADRA1B,GNG4,NFATC1,NFKB1,PIK3R5
Ephrin Receptor Signaling	0.394	0.0877	GNG4,ITGB5,ITGB8,MAP3K14,MAP4K4
Melatonin Degradation I	0.385	0.143	POR
D-myo-inositol (1,4,5)-Trisphosphate Biosynthesis	0.385	0.143	PI4KB
1D-myo-inositol Hexakisphosphate Biosynthesis II (Mammalian)	0.385	0.143	IPPK
Phosphatidylglycerol Biosynthesis II (Non-plastidic)	0.385	0.143	AGPAT3
Nicotine Degradation II	0.385	0.143	POR
Glycolysis I	0.385	0.143	ALDOA
Superpathway of Methionine Degradation	0.385	0.143	CBS/LOC102724560
Sonic Hedgehog Signaling	0.385	0.143	SUFU
Notch Signaling	0.385	0.143	NOTCH4
Neuregulin Signaling	0.38	0.0938	ITGB5,ITGB8,STAT5A
CCR5 Signaling in Macrophages	0.38	0.0938	CD247,FASLG,GNG4
NGF Signaling	0.38	0.0938	MAP3K14,NFKB1,PIK3R5
Androgen Signaling	0.378	0.0889	GNG4,H3C3,NFKB1,SMAD3
EGF Signaling	0.362	0.1	JAK1,PIK3R5
Hypoxia Signaling in the Cardiovascular System	0.362	0.1	ARNT,UBE2K
Mouse Embryonic Stem Cell Pluripotency	0.36	0.0909	JAK1,PIK3R5,TCF7
Antioxidant Action of Vitamin C	0.36	0.0909	NFKB1,STAT5A,TNF
Necroptosis Signaling Pathway	0.36	0.0909	FASLG,JAK1,TNF
ILK Signaling	0.349	0.0833	ITGB5,ITGB8,NFKB1,PIK3R5,TNF
Lipid Antigen Presentation by CD1	0.342	0.125	CD247
Cell Cycle Regulation by BTG Family Proteins	0.342	0.125	E2F2
γ-linolenate Biosynthesis II (Animals)	0.342	0.125	FADS2
Phagosome Formation	0.342	0.078	ADRA1B,CCR4,CCR7,GPR150,GPR183,HCAR3,ITGB5,ITGB8,MALT1,PIK3R5,TLR10
Gαi Signaling	0.34	0.0882	CCR4,GNG4,RGS10
Insulin Secretion Signaling Pathway	0.34	0.0811	EIF2B2,JAK1,PIK3R5,SSR1,STAT5A,STX1B
Semaphorin Signaling in Neurons	0.337	0.0952	ARHGEF12,MET
IL-8 Signaling	0.335	0.082	GNG4,IQGAP1,MAP4K4,NFKB1,PIK3R5
Glioblastoma Multiforme Signaling	0.329	0.0833	E2F2,FOXO1,PIK3R5,WNT10A
Circadian Rhythm Signaling	0.321	0.0806	CSNK1E,GNG4,H3C3,RORA,RPTOR
Thrombopoietin Signaling	0.314	0.0909	PIK3R5,STAT5A
Antiproliferative Role of Somatostatin Receptor 2	0.314	0.0909	GNG4,PIK3R5
Neuroprotective Role of THOP1 in Alzheimer's Disease	0.314	0.0909	HLA-E,PRSS16
Actin Nucleation by ARP-WASP Complex	0.314	0.0909	ITGB5,ITGB8
STAT3 Pathway	0.314	0.0816	IL1B,IL21R,IL4R,IL6R
Gluconeogenesis I	0.306	0.111	ALDOA
Superpathway of Melatonin Degradation	0.306	0.111	POR
White Adipose Tissue Browning Pathway	0.305	0.0833	LDHD,RARA,THRA
GM-CSF Signaling	0.293	0.087	ETS1,PIK3R5
Relaxin Signaling	0.289	0.0811	GNG4,NFKB1,PIK3R5
Superpathway of Inositol Phosphate Compounds	0.284	0.0769	DUSP1,IPPK,PI4KB,PIK3R5,PTPRC
Airway Inflammation in Asthma	0.274	0.1	TSLP
MIF-mediated Glucocorticoid Regulation	0.274	0.1	NFKB1
Triacylglycerol Biosynthesis	0.274	0.1	AGPAT3
Ethanol Degradation IV	0.274	0.1	DIP2A
Ethanol Degradation II	0.274	0.1	DIP2A
ERBB Signaling	0.274	0.0833	FOXO1,PIK3R5
WNT/Ca+ pathway	0.274	0.0833	NFATC1,NFKB1
FGF Signaling	0.274	0.0833	MET,PIK3R5
Factors Promoting Cardiogenesis in Vertebrates	0.274	0.0789	LRP1,TCF7,WNT10A
Renin-Angiotensin Signaling	0.274	0.0789	NFKB1,PIK3R5,TNF
Endocannabinoid Cancer Inhibition Pathway	0.274	0.0789	PIK3R5,RPTOR,TCF7
Xenobiotic Metabolism General Signaling Pathway	0.274	0.0789	ARNT,MAP3K14,PIK3R5
NAD Signaling Pathway	0.273	0.0769	IDH2,LDHD,NFKB1,PIK3R5
Integrin Signaling	0.273	0.0769	ITGB5,ITGB8,PIK3R5,ZYX
Role of NFAT in Cardiac Hypertrophy	0.273	0.0758	GNG4,HDAC7,IL6,IL6R,PIK3R5
Sperm Motility	0.273	0.0758	DDR1,GNG4,JAK1,MET,ZAP70
Actin Cytoskeleton Signaling	0.262	0.0746	ARHGEF12,IQGAP1,ITGB5,ITGB8,PIK3R5
cAMP-mediated signaling	0.261	0.0755	CCR4,DUSP1,HCAR3,RGS10
FLT3 Signaling in Hematopoietic Progenitor Cells	0.256	0.08	PIK3R5,STAT5A
Leptin Signaling in Obesity	0.256	0.08	FOXO1,PIK3R5
Glioma Invasiveness Signaling	0.256	0.08	CD44,PIK3R5
TGF-β Signaling	0.256	0.08	RUNX3,SMAD3
RHOGDI Signaling	0.251	0.0735	ARHGEF12,CD44,GNG4,ITGB5,ITGB8
Role of RIG1-like Receptors in Antiviral Innate Immunity	0.247	0.0909	NFKB1
MIF Regulation of Innate Immunity	0.247	0.0909	NFKB1
Noradrenaline and Adrenaline Degradation	0.247	0.0909	PNMT
ABRA Signaling Pathway	0.24	0.0769	IL6,SVIL
Growth Hormone Signaling	0.24	0.0769	PIK3R5,STAT5A
PDGF Signaling	0.24	0.0769	JAK1,PIK3R5
Hereditary Breast Cancer Signaling	0.233	0.0732	FAAP100,HDAC7,PIK3R5
Endocannabinoid Developing Neuron Pathway	0.233	0.0732	GNG4,PIK3R5,RPTOR
Regulation of Actin-based Motility by Rho	0.224	0.0741	ITGB5,ITGB8
DNA Methylation and Transcriptional Repression Signaling	0.224	0.0741	E2F2,TCF7
Oxidative Ethanol Degradation III	0.223	0.0833	DIP2A
Inhibition of Matrix Metalloproteases	0.223	0.0833	LRP1
Amyloid Processing	0.223	0.0833	CSNK1E
Mitotic Roles of Polo-Like Kinase	0.203	0.0769	CDC23
Polyamine Regulation in Colon Cancer	0.203	0.0769	RPTOR
Triacylglycerol Degradation	0.203	0.0769	CEL
FAT10 Signaling Pathway	0.203	0.0769	TNF
Dilated Cardiomyopathy Signaling Pathway	0	0.0256	BAG3
Oxytocin Signaling Pathway	0	0.0704	GNG4,IL6,NFATC1,NFKB1,PIK3R5
CLEAR Signaling Pathway	0	0.0723	GLB1,RPTOR,SCPEP1,TLR10,TNF,YWHAZ
SNARE Signaling Pathway	0	0.0323	STX1B
MicroRNA Biogenesis Signaling Pathway	0	0.0455	PIK3R5,SMAD3
Neutrophil Extracellular Trap Signaling Pathway	0	0.0519	IL1B,NFKB1,PIK3R5,TNF
Leukocyte Extravasation Signaling	0	0.0351	CD44,PIK3R5
Amyotrophic Lateral Sclerosis Signaling	0	0.0476	PIK3R5
Fc Epsilon RI Signaling	0	0.0556	PIK3R5,TNF
Huntington's Disease Signaling	0	0.0571	GNG4,HDAC7,PIK3R5,STX1B
GABAergic Receptor Signaling Pathway (Enhanced)	0	0.037	GNG4
Glutaminergic Receptor Signaling Pathway (Enhanced)	0	0.0556	NFKB1,PIK3R5,RPTOR,STX1B
Microautophagy Signaling Pathway	0	0.0513	HGS,VPS37B
NRF2-mediated Oxidative Stress Response	0	0.0545	DNAJB6,PIK3R5,UBE2K
LPS/IL-1 Mediated Inhibition of RXR Function	0	0.0462	IL1B,RARA,TNF
p53 Signaling	0	0.0303	PIK3R5
Mitochondrial Dysfunction	0	0.0333	IDH2,PIK3R5
VDR/RXR Activation	0	0.0357	FOXO1
Tight Junction Signaling	0	0.0714	NFKB1,STX1B,TNF
α-Adrenergic Signaling	0	0.027	GNG4
FcγRIIB Signaling in B Lymphocytes	0	0.0526	PIK3R5
CXCR4 Signaling	0	0.037	GNG4,PIK3R5
CCR3 Signaling in Eosinophils	0	0.0526	GNG4,PIK3R5
Reelin Signaling in Neurons	0	0.0526	ARHGEF12,PIK3R5
Melatonin Signaling	0	0.0526	RORA
Neuropathic Pain Signaling in Dorsal Horn Neurons	0	0.0417	PIK3R5
Endothelin-1 Signaling	0	0.0217	PIK3R5
Thrombin Signaling	0	0.0556	ARHGEF12,GNG4,NFKB1,PIK3R5
Corticotropin Releasing Hormone Signaling	0	0.0263	FASLG
Role of CHK Proteins in Cell Cycle Checkpoint Control	0	0.0714	E2F2
GNRH Signaling	0	0.0536	GNG4,MAP3K14,NFKB1
Cholecystokinin/Gastrin-mediated Signaling	0	0.0541	IL1B,TNF
Melanocyte Development and Pigmentation Signaling	0	0.0345	PIK3R5
Aldosterone Signaling in Epithelial Cells	0	0.0682	DNAJB6,DUSP1,PIK3R5
CREB Signaling in Neurons	0	0.062	ADRA1B,CCR4,CCR7,GNG4,GPR150,GPR183,HCAR3,PIK3R5
Melanoma Signaling	0	0.0714	PIK3R5
Endometrial Cancer Signaling	0	0.0714	PIK3R5
Bladder Cancer Signaling	0	0.0625	E2F2,HDAC7
Gα12/13 Signaling	0	0.0571	NFKB1,PIK3R5
ERK5 Signaling	0	0.0455	YWHAZ
mTOR Signaling	0	0.0577	PIK3R5,RPS14,RPTOR
G Beta Gamma Signaling	0	0.0303	GNG4
Sphingosine-1-phosphate Signaling	0	0.0286	PIK3R5
EIF2 Signaling	0	0.0577	EIF2B2,PIK3R5,RPS14
Granzyme A Signaling	0	0.0556	IL1B
Role of MAPK Signaling in the Pathogenesis of Influenza	0	0.0556	TNF
P2Y Purigenic Receptor Signaling Pathway	0	0.0682	GNG4,NFKB1,PIK3R5
Dopamine-DARPP32 Feedback in cAMP Signaling	0	0.0217	CSNK1E
Sertoli Cell-Sertoli Cell Junction Signaling	0	0.0704	MAP3K14,NFKB1,PIK3R5,TNF,TUBA1C
Gap Junction Signaling	0	0.0536	CSNK1E,PIK3R5,TUBA1C
eNOS Signaling	0	0.0256	PIK3R5
VEGF Family Ligand-Receptor Interactions	0	0.04	PIK3R5
Ephrin A Signaling	0	0.0667	PIK3R5
Ephrin B Signaling	0	0.0435	GNG4
ERBB4 Signaling	0	0.0714	PIK3R5
GDNF Family Ligand-Receptor Interactions	0	0.05	PIK3R5
Netrin Signaling	0	0.0455	NFATC1
D-myo-inositol-5-phosphate Metabolism	0	0.04	DUSP1,PTPRC
D-myo-inositol (1,4,5,6)-Tetrakisphosphate Biosynthesis	0	0.0426	DUSP1,PTPRC
D-myo-inositol (3,4,5,6)-tetrakisphosphate Biosynthesis	0	0.0426	DUSP1,PTPRC
3-phosphoinositide Degradation	0	0.0408	DUSP1,PTPRC
3-phosphoinositide Biosynthesis	0	0.0727	DUSP1,PI4KB,PIK3R5,PTPRC
Gαs Signaling	0	0.0526	GNG4,HCAR3
UVA-Induced MAPK Signaling	0	0.0345	PIK3R5
PCP (Planar Cell Polarity) Pathway	0	0.0625	WNT10A
Unfolded protein response	0	0.0323	DNAJB6
Estrogen Receptor Signaling	0	0.0642	EIF2B2,FOXO1,GNG4,JAK1,NFKB1,PIK3R5,TBL1XR1
Nitric Oxide Signaling in the Cardiovascular System	0	0.0345	PIK3R5
Cardiac β-adrenergic Signaling	0	0.0278	GNG4
Protein Ubiquitination Pathway	0	0.0506	CDC23,DNAJB6,HLA-E,UBE2K
Cell Cycle: G2/M DNA Damage Checkpoint Regulation	0	0.0556	YWHAZ
GABA Receptor Signaling	0	0.0323	GNG4
Neurotrophin/TRK Signaling	0	0.05	PIK3R5
Glutamate Receptor Signaling	0	0.0526	GNG4
BMP signaling pathway	0	0.0526	NFKB1
GPCR-Mediated Nutrient Sensing in Enteroendocrine Cells	0	0.0345	GNG4
GP6 Signaling Pathway	0	0.0303	PIK3R5
Opioid Signaling Pathway	0	0.0488	GNG4,NFKB1,RGS10,TCF7
Endocannabinoid Neuronal Synapse Pathway	0	0.0286	GNG4
Apelin Cardiomyocyte Signaling Pathway	0	0.069	ARNT,PIK3R5
Apelin Muscle Signaling Pathway	0	0.0714	GNG4
BAG2 Signaling Pathway	0	0.0476	NFKB1
Synaptogenesis Signaling Pathway	0	0.0441	LRP1,PIK3R5,STX1B
Calcium Signaling	0	0.0612	HDAC7,LETM1,NFATC1
Ferroptosis Signaling Pathway	0	0.0213	CBS/LOC102724560
Role of MAPK Signaling in Promoting the Pathogenesis of Influenza	0	0.0455	NFKB1
