# Supplementary material for: Immune pathways and prenatal/perinatal environmental exposures contribute to epigenetic gestational age prediction and acceleration
Source: Epigenetics. 2026 Jan 20;21(1):2610521. doi: 10.1080/15592294.2025.2610521 (PMC12826722; doi:10.1080/15592294.2025.2610521)
Supplement: Supplemental Material [file KEPI_A_2610521_SM5891.zip › Supplementary Table 1 Epigenome wide association study for chronological gestational age.xlsx]

## Sheet: Supplementary Table 1 Chronolog
Supplementary Table 1. Epigenome-wide association study for chronological gestational age. Below are listed the 2,435 CpG sites that were associated with chronological GA at a threshold FDR p-value < 0.05.
Chromosome	Functional Annotation	Distance to transcription start site	ENSEMBL ID	Gene Symbol	Gene Name	CpG Probe	Coefficient	Standard deviation	P-Value	FDR		Abbreviations: Functional Annotation, functional annotation for each CpG based on ChipSeeker; FDR, Benjamini-Hochberg false discovery rate adjusted p-value; Coefficient, regression parameter estimate for CpG site for the association with chronological gestational; Standard deviation, standard deviation of the regression coefficient; P-value, the F-test p-value for the CpG site coefficient unadjus…
chr6	Promoter (<=1kb)	284	ENSG00000196126	HLA-DRB1	major histocompatibility complex, class II, DR beta 1	cg09378973_TC11	4.10509	0.182534	3.74e-71	1.69e-66
chr6	Promoter (<=1kb)	-110	ENSG00000229391	HLA-DRB6	major histocompatibility complex, class II, DR beta 6 (pseudogene)	cg09378992_BC11	2.96279	0.135599	1.66e-68	3.76e-64
chr6	Promoter (<=1kb)	303	ENSG00000196126	HLA-DRB1	major histocompatibility complex, class II, DR beta 1	cg09378971_BC11	6.1687	0.288143	1.12e-66	1.7e-62
chr6	Promoter (<=1kb)	288	ENSG00000196126	HLA-DRB1	major histocompatibility complex, class II, DR beta 1	cg09378972_BC11	4.27074	0.20288	3.46e-65	3.92e-61
chr6	Promoter (<=1kb)	107	ENSG00000196126	HLA-DRB1	major histocompatibility complex, class II, DR beta 1	cg09378980_TC11	2.75762	0.139886	1.32e-59	1.19e-55
chr6	Promoter (<=1kb)	-12	ENSG00000229391	HLA-DRB6	major histocompatibility complex, class II, DR beta 6 (pseudogene)	cg09378984_TC21	3.76037	0.191576	2.98e-59	2.25e-55
chr6	Promoter (<=1kb)	282	ENSG00000196126	HLA-DRB1	major histocompatibility complex, class II, DR beta 1	cg09378974_TC21	6.05956	0.325138	4.19e-55	2.71e-51
chr6	Promoter (<=1kb)	102	ENSG00000196126	HLA-DRB1	major histocompatibility complex, class II, DR beta 1	cg09378981_BC21	2.75489	0.167729	6.83e-46	3.87e-42
chr6	Promoter (<=1kb)	-175	ENSG00000179344	HLA-DQB1	major histocompatibility complex, class II, DQ beta 1	cg09379795_TC21	2.06793	0.19729	1.12e-22	5.66e-19
chr2	Intron (uc002rgc.4/1788, intron 3 of 22)	37711	ENSG00000221445	MIR1301	microRNA 1301	cg02560758_TC21	-19.2841	1.89713	1.46e-21	5.99e-18
chr6	Promoter (1-2kb)	-1380	ENSG00000179344	HLA-DQB1	major histocompatibility complex, class II, DQ beta 1	cg10016189_BC21	2.76233	0.271578	1.38e-21	5.99e-18
chr17	Distal Intergenic	-13079	ENSG00000141750	STAC2	SH3 and cysteine rich domain 2	cg22503221_BC21	-23.4377	2.44402	1.36e-19	5.13e-16
chr6	Promoter (<=1kb)	-164	ENSG00000179344	HLA-DQB1	major histocompatibility complex, class II, DQ beta 1	cg03202060_TC11	3.46409	0.374151	1.73e-18	6.03e-15
chr8	Downstream (<=300bp)	19907	ENSG00000168490	PHYHIP	phytanoyl-CoA 2-hydroxylase interacting protein	cg12288459_BC21	-22.0289	2.38212	1.88e-18	6.08e-15
chr17	Promoter (1-2kb)	1498	ENSG00000131759	RARA	retinoic acid receptor alpha	cg22521328_BC21	-29.7102	3.37118	4.86e-17	1.47e-13
chr2	Intron (uc002rgc.4/1788, intron 3 of 22)	37663	ENSG00000221445	MIR1301	microRNA 1301	cg02560760_TC21	-26.3868	3.04225	1.35e-16	3.83e-13
chr20	Promoter (1-2kb)	1639	ENSG00000243509	TNFRSF6B	TNF receptor superfamily member 6b	cg25581261_BC21	-15.1719	1.7559	1.72e-16	4.58e-13
chr2	Distal Intergenic	-47599	ENSG00000115145	STAM2	signal transducing adaptor molecule 2	cg03662102_BC21	-14.8067	1.75626	7.82e-16	1.97e-12
chr17	Promoter (1-2kb)	1716	ENSG00000131759	RARA	retinoic acid receptor alpha	cg22521332_TC21	-34.4917	4.09751	8.59e-16	2.05e-12
chr8	3' UTR	20043	ENSG00000168490	PHYHIP	phytanoyl-CoA 2-hydroxylase interacting protein	cg12288455_BC21	-12.742	1.52303	1.24e-15	2.81e-12
chr17	Distal Intergenic	-12934	ENSG00000141750	STAC2	SH3 and cysteine rich domain 2	cg22503216_BC21	-25.7443	3.11608	2.61e-15	5.62e-12
chr17	Intron (uc010cwp.1/7067, intron 1 of 8)	9718	ENSG00000126351	THRA	thyroid hormone receptor alpha	cg22516800_TC21	-29.5674	3.62043	5.08e-15	1.05e-11
chr12	Intron (uc001tse.3/10019, intron 2 of 7)	3752	ENSG00000111252	SH2B3	SH2B adaptor protein 3	cg18094639_TC21	-24.6909	3.07021	1.21e-14	2.39e-11
chr16	Intron (uc002doi.1/197370, intron 2 of 7)	21103	ENSG00000155666	KDM8	lysine demethylase 8	cg21315850_BC21	-19.8123	2.47855	1.7e-14	3.21e-11
chr8	3' UTR	20029	ENSG00000168490	PHYHIP	phytanoyl-CoA 2-hydroxylase interacting protein	cg12288456_BC21	-13.2401	1.66388	2.18e-14	3.96e-11
chr17	Intron (uc010cwp.1/7067, intron 1 of 8)	9757	ENSG00000126351	THRA	thyroid hormone receptor alpha	cg22516802_BC21	-22.4722	2.83243	2.57e-14	4.34e-11
chr17	Promoter (1-2kb)	1704	ENSG00000131759	RARA	retinoic acid receptor alpha	cg22521331_TC21	-27.8003	3.50455	2.59e-14	4.34e-11
chr16	Intron (uc002doi.1/197370, intron 2 of 7)	21101	ENSG00000155666	KDM8	lysine demethylase 8	cg21315849_BC21	-21.3302	2.69885	3.16e-14	5.12e-11
chr17	Distal Intergenic	-12912	ENSG00000141750	STAC2	SH3 and cysteine rich domain 2	cg22503215_BC21	-21.0643	2.70506	7.01e-14	1.09e-10
chr4	Distal Intergenic	-6034	ENSG00000168924	LETM1	leucine zipper and EF-hand containing transmembrane protein 1	cg06118434_TC21	-15.7995	2.03103	7.4e-14	1.11e-10
chr17	Distal Intergenic	-12986	ENSG00000141750	STAC2	SH3 and cysteine rich domain 2	cg22503217_BC21	-27.0219	3.47521	7.57e-14	1.11e-10
chr17	Distal Intergenic	-12894	ENSG00000141750	STAC2	SH3 and cysteine rich domain 2	cg22503214_TC21	-22.3015	2.89014	1.13e-13	1.6e-10
chr2	Intron (uc002rgc.4/1788, intron 3 of 22)	37699	ENSG00000221445	MIR1301	microRNA 1301	cg02560759_BC21	-22.4762	2.92307	1.36e-13	1.86e-10
chr17	Distal Intergenic	-13075	ENSG00000141750	STAC2	SH3 and cysteine rich domain 2	cg22503220_TC21	-22.7962	3.00418	2.67e-13	3.54e-10
chr17	Intron (uc010cwp.1/7067, intron 1 of 8)	9668	ENSG00000126351	THRA	thyroid hormone receptor alpha	cg22516798_BC21	-23.5543	3.10551	2.74e-13	3.54e-10
chr9	Intron (uc004cci.4/9328, intron 10 of 10)	-4792	ENSG00000170835	CEL	carboxyl ester lipase	cg14386451_TC21	-17.4636	2.31443	3.55e-13	4.47e-10
chr17	Distal Intergenic	-31474	ENSG00000167117	ANKRD40CL	ANKRD40 C-terminal like	cg22679211_BC21	21.1364	2.81942	4.91e-13	6.01e-10
chr17	Distal Intergenic	-13055	ENSG00000141750	STAC2	SH3 and cysteine rich domain 2	cg22503218_BC21	-28.3583	3.80861	6.87e-13	8.19e-10
chr19	Promoter (2-3kb)	2006	ENSG00000090006	LTBP4	latent transforming growth factor beta binding protein 4	cg24534035_TC21	19.5442	2.65877	1.28e-12	1.49e-09
chr20	Promoter (1-2kb)	1580	ENSG00000243509	TNFRSF6B	TNF receptor superfamily member 6b	cg25581260_BC21	-10.7454	1.47264	1.82e-12	2.06e-09
chr8	Downstream (<=300bp)	19930	ENSG00000168490	PHYHIP	phytanoyl-CoA 2-hydroxylase interacting protein	cg12288458_TC21	-16.6666	2.29426	2.24e-12	2.48e-09
chr9	Intron (uc011lrs.2/9414, intron 1 of 21)	8294	ENSG00000119139	TJP2	tight junction protein 2	cg13725956_BC21	33.3731	4.61003	2.64e-12	2.85e-09
chr4	Distal Intergenic	-6036	ENSG00000168924	LETM1	leucine zipper and EF-hand containing transmembrane protein 1	cg06118435_BC21	-12.3838	1.71658	3.1e-12	3.27e-09
chr11	Distal Intergenic	231903	ENSG00000134954	ETS1	ETS proto-oncogene 1, transcription factor	cg17067487_TC21	-18.3107	2.54903	3.78e-12	3.9e-09
chr21	Promoter (1-2kb)	1183	ENSG00000166979	EVA1C	eva-1 homolog C	cg25786107_TC21	20.4941	2.87362	5.26e-12	5.3e-09
chr17	Distal Intergenic	-13060	ENSG00000141750	STAC2	SH3 and cysteine rich domain 2	cg22503219_BC21	-31.2441	4.39223	5.92e-12	5.83e-09
chr1	Promoter (1-2kb)	1534	ENSG00000143437	ARNT	aryl hydrocarbon receptor nuclear translocator	cg01400780_TC21	-7.22203	1.01936	7.1e-12	6.84e-09
chr12	Promoter (<=1kb)	-475	ENSG00000089693	MLF2	myeloid leukemia factor 2	cg17237857_BC21	13.6483	1.93919	9.55e-12	9.01e-09
chr2	Intron (uc002rgc.4/1788, intron 3 of 22)	37459	ENSG00000221445	MIR1301	microRNA 1301	cg02560765_TC21	-27.7381	3.96134	1.2e-11	1.11e-08
chr12	Promoter (<=1kb)	-499	ENSG00000089693	MLF2	myeloid leukemia factor 2	cg17237859_TC21	24.0008	3.44301	1.46e-11	1.32e-08
chr2	Intron (uc021vfg.1/2355, intron 1 of 3)	7589	ENSG00000075426	FOSL2	FOS like 2, AP-1 transcription factor subunit	cg02603015_BC21	-24.3371	3.50305	1.69e-11	1.5e-08
chr5	Intron (uc003kwn.3/8572, intron 1 of 6)	3172	ENSG00000131435	PDLIM4	PDZ and LIM domain 4	cg08523329_TC21	-15.6452	2.25801	1.9e-11	1.66e-08
chr8	3' UTR	20064	ENSG00000168490	PHYHIP	phytanoyl-CoA 2-hydroxylase interacting protein	cg12288454_BC21	-13.5976	1.97076	2.28e-11	1.95e-08
chr10	Promoter (1-2kb)	1022	ENSG00000107882	SUFU	SUFU negative regulator of hedgehog signaling	cg15502211_TC21	39.066	5.6708	2.44e-11	2.01e-08
chr5	Promoter (<=1kb)	993	ENSG00000131435	PDLIM4	PDZ and LIM domain 4	cg28018583_BC21	42.5987	6.18163	2.4e-11	2.01e-08
chr16	Intron (uc002doi.1/197370, intron 2 of 7)	21085	ENSG00000155666	KDM8	lysine demethylase 8	cg21315848_TC21	-17.8164	2.60201	3.16e-11	2.55e-08
chr2	Intron (uc021vfg.1/2355, intron 1 of 3)	7999	ENSG00000075426	FOSL2	FOS like 2, AP-1 transcription factor subunit	cg02603019_BC21	-29.0337	4.2535	3.6e-11	2.86e-08
chr2	Distal Intergenic	-41839	ENSG00000115750	TAF1B	TATA-box binding protein associated factor, RNA polymerase I subunit B	cg02412445_TC21	25.4935	3.74469	4.03e-11	3.09e-08
chr5	Promoter (<=1kb)	621	ENSG00000131435	PDLIM4	PDZ and LIM domain 4	cg08523284_BC21	23.4424	3.44296	4e-11	3.09e-08
chr1	Promoter (<=1kb)	-547	ENSG00000162430	SELENON	selenoprotein N	cg00442072_TC21	-15.1766	2.23669	4.63e-11	3.44e-08
chr9	Distal Intergenic	-7147	ENSG00000056558	TRAF1	TNF receptor associated factor 1	cg14190686_BC21	-15.4297	2.27325	4.57e-11	3.44e-08
chr6	Promoter (<=1kb)	583	ENSG00000196735	HLA-DQA1	major histocompatibility complex, class II, DQ alpha 1	cg09379541_TC21	-1.49319	0.220259	4.8e-11	3.51e-08
chr17	Intron (uc010cwp.1/7067, intron 1 of 8)	9683	ENSG00000126351	THRA	thyroid hormone receptor alpha	cg22516799_BC21	-24.5594	3.62558	4.96e-11	3.57e-08
chr15	3' UTR	26059	ENSG00000138621	PPCDC	phosphopantothenoylcysteine decarboxylase	cg20629319_TC21	-18.2119	2.693	5.32e-11	3.76e-08
chr17	Intron (uc010cwp.1/7067, intron 1 of 8)	9741	ENSG00000126351	THRA	thyroid hormone receptor alpha	cg22516801_TC21	-21.9971	3.256	5.55e-11	3.87e-08
chr12	Intron (uc001tse.3/10019, intron 2 of 7)	3786	ENSG00000111252	SH2B3	SH2B adaptor protein 3	cg18094641_TC21	-20.5599	3.05625	6.61e-11	4.53e-08
chr21	Promoter (1-2kb)	1951	ENSG00000160216	AGPAT3	1-acylglycerol-3-phosphate O-acyltransferase 3	cg25930770_BC21	28.714	4.26973	6.7e-11	4.53e-08
chr17	Distal Intergenic	-12872	ENSG00000141750	STAC2	SH3 and cysteine rich domain 2	cg22503213_BC21	-16.8113	2.50652	7.48e-11	4.98e-08
chr5	Distal Intergenic	-5453	ENSG00000145506	NKD2	NKD inhibitor of WNT signaling pathway 2	cg07565825_TC21	-13.1239	1.96749	9.35e-11	6.14e-08
chr11	Distal Intergenic	231865	ENSG00000134954	ETS1	ETS proto-oncogene 1, transcription factor	cg17067489_BC21	-15.8361	2.40021	1.45e-10	9.39e-08
chr6	Promoter (<=1kb)	-426	ENSG00000179344	HLA-DQB1	major histocompatibility complex, class II, DQ beta 1	cg09379798_TC21	2.63067	0.400291	1.7e-10	1.08e-07
chr2	Distal Intergenic	-106036	ENSG00000230923	LINC00309	long intergenic non-protein coding RNA 309	cg02912175_BC21	30.4774	4.64256	1.77e-10	1.11e-07
chr13	Intron (uc001voa.4/337867, intron 4 of 8)	3663	ENSG00000169508	GPR183	G protein-coupled receptor 183	cg19058974_BC11	17.2078	2.62827	1.97e-10	1.22e-07
chr5	Promoter (<=1kb)	797	ENSG00000131435	PDLIM4	PDZ and LIM domain 4	cg08523287_BC21	21.1998	3.24003	2.02e-10	1.22e-07
chr20	Intron (uc002ydb.1/28231, intron 1 of 11)	9141	ENSG00000101187	SLCO4A1	solute carrier organic anion transporter family member 4A1	cg25548617_TC21	-10.353	1.58195	2e-10	1.22e-07
chr11	Distal Intergenic	231895	ENSG00000134954	ETS1	ETS proto-oncogene 1, transcription factor	cg17067488_TC11	-15.8834	2.43177	2.16e-10	1.27e-07
chr2	Distal Intergenic	-32640	ENSG00000125538	IL1B	interleukin 1 beta	cg03340064_TC21	-11.7656	1.80072	2.13e-10	1.27e-07
chr2	Distal Intergenic	-106089	ENSG00000230923	LINC00309	long intergenic non-protein coding RNA 309	cg02912176_TC21	23.697	3.63163	2.24e-10	1.3e-07
chr6	Distal Intergenic	25674	ENSG00000204542	C6orf15	chromosome 6 open reading frame 15	cg09360095_BC21	18.6674	2.88733	3.21e-10	1.84e-07
chr16	Intron (uc002elw.3/92922, intron 1 of 8)	6480	ENSG00000135736	CCDC102A	coiled-coil domain containing 102A	cg21554155_BC21	-20.6615	3.20156	3.44e-10	1.95e-07
chr8	Distal Intergenic	-118619	ENSG00000205189	ZBTB10	zinc finger and BTB domain containing 10	cg12770544_TC21	-25.0434	3.89884	4.11e-10	2.3e-07
chr1	Promoter (2-3kb)	2039	ENSG00000123080	CDKN2C	cyclin dependent kinase inhibitor 2C	cg00751886_TC21	8.30478	1.29801	4.77e-10	2.64e-07
chr17	Intron (uc010daj.1/9020, intron 2 of 11)	-3698	ENSG00000006062	MAP3K14	mitogen-activated protein kinase kinase kinase 14	cg22600844_TC21	19.3002	3.03069	5.69e-10	3.1e-07
chr21	Promoter (1-2kb)	1216	ENSG00000166979	EVA1C	eva-1 homolog C	cg25786108_BC21	10.0867	1.59263	6.98e-10	3.76e-07
chr2	Intron (uc002syd.1/7535, intron 2 of 13)	5018	ENSG00000115085	ZAP70	zeta chain of T cell receptor associated protein kinase 70	cg03191049_TC21	-23.4906	3.71997	7.78e-10	4.15e-07
chr17	Distal Intergenic	-31540	ENSG00000167117	ANKRD40CL	ANKRD40 C-terminal like	cg22679212_TC21	19.5275	3.1035	8.88e-10	4.68e-07
chr12	Promoter (1-2kb)	1172	ENSG00000139722	VPS37B	VPS37B subunit of ESCRT-I	cg18248838_TC21	-9.02497	1.43759	9.64e-10	5.02e-07
chr2	Distal Intergenic	-32642	ENSG00000125538	IL1B	interleukin 1 beta	cg03340065_BC21	-12.1764	1.94053	9.82e-10	5.05e-07
chr20	Promoter (1-2kb)	1039	ENSG00000243509	TNFRSF6B	TNF receptor superfamily member 6b	cg25581217_TC21	-4.57781	0.731643	1.09e-09	5.54e-07
chr13	Intron (uc001voa.4/337867, intron 4 of 8)	3254	ENSG00000169508	GPR183	G protein-coupled receptor 183	cg19058985_TC21	24.4316	3.9167	1.22e-09	6.12e-07
chr10	Intron (uc001kvy.2/51684, intron 11 of 11)	-14630	ENSG00000171206	TRIM8	tripartite motif containing 8	cg15502673_BC21	13.6366	2.19394	1.38e-09	6.88e-07
chr2	Distal Intergenic	-32889	ENSG00000125538	IL1B	interleukin 1 beta	cg03340066_BC21	-13.981	2.26018	1.64e-09	8.08e-07
chr2	Intron (uc002vxc.3/9208, intron 1 of 23)	8158	ENSG00000124831	LRRFIP1	LRR binding FLII interacting protein 1	cg04356820_BC21	23.7248	3.87958	2.46e-09	1.2e-06
chr12	Promoter (1-2kb)	1930	ENSG00000111252	SH2B3	SH2B adaptor protein 3	cg18094037_TC21	14.6975	2.40752	2.61e-09	1.26e-06
chr6	Promoter (<=1kb)	195	ENSG00000242574	HLA-DMB	major histocompatibility complex, class II, DM beta	cg09381807_TC21	-7.40073	1.21415	2.75e-09	1.31e-06
chr3	Distal Intergenic	-82774	ENSG00000228221	LINC00578	long intergenic non-protein coding RNA 578	cg05853603_TC21	16.874	2.77321	2.92e-09	1.38e-06
chr9	Intron (uc004cfa.1/6256, intron 2 of 2)	11470	ENSG00000263897	MIR4669	microRNA 4669	cg14419470_TC21	-19.7558	3.25754	3.28e-09	1.53e-06
chr1	Distal Intergenic	-31592	ENSG00000143815	LBR	lamin B receptor	cg02032364_TC21	19.0064	3.14718	3.78e-09	1.75e-06
chr12	Intron (uc001tse.3/10019, intron 2 of 7)	3750	ENSG00000111252	SH2B3	SH2B adaptor protein 3	cg18094638_BC21	-21.4908	3.56259	3.93e-09	1.8e-06
chr12	Promoter (<=1kb)	-273	ENSG00000123384	LRP1	LDL receptor related protein 1	cg17681904_BC21	-9.53519	1.58203	4.05e-09	1.83e-06
chr5	Promoter (<=1kb)	-405	ENSG00000131435	PDLIM4	PDZ and LIM domain 4	cg08523207_BC21	24.4563	4.06587	4.33e-09	1.94e-06
chr6	Promoter (1-2kb)	-1141	ENSG00000272325	NUDT3	nudix hydrolase 3	cg09403640_TC21	-25.0031	4.17445	5e-09	2.22e-06
chr6	Promoter (<=1kb)	896	ENSG00000197153	H3C12	H3 clustered histone 12	cg09326385_TC21	15.606	2.61225	5.45e-09	2.35e-06
chr11	Intron (uc001psg.2/120425, intron 4 of 4)	8940	ENSG00000160593	JAML	junction adhesion molecule like	cg16956549_BC21	31.1255	5.20694	5.34e-09	2.35e-06
chr12	Exon (uc001siq.3/6490, exon 9 of 11)	10426	ENSG00000185664	PMEL	premelanosome protein	cg17664391_BC21	-24.5985	4.11709	5.43e-09	2.35e-06
chr20	Promoter (<=1kb)	965	ENSG00000243509	TNFRSF6B	TNF receptor superfamily member 6b	cg25581214_BC11	-2.84664	0.477512	5.85e-09	2.5e-06
chr17	Promoter (1-2kb)	1659	ENSG00000131759	RARA	retinoic acid receptor alpha	cg22521330_BC11	-15.9367	2.67851	6.24e-09	2.64e-06
chr12	Distal Intergenic	-3821	ENSG00000130787	HIP1R	huntingtin interacting protein 1 related	cg18247370_TC21	35.0277	5.89866	6.66e-09	2.79e-06
chr3	Distal Intergenic	-82772	ENSG00000228221	LINC00578	long intergenic non-protein coding RNA 578	cg05853604_BC21	17.121	2.88621	6.89e-09	2.86e-06
chr15	Distal Intergenic	44077	ENSG00000182175	RGMA	repulsive guidance molecule BMP co-receptor a	cg20823633_TC21	-10.9344	1.84378	6.95e-09	2.86e-06
chr16	Intron (uc002doi.1/197370, intron 2 of 7)	21246	ENSG00000155666	KDM8	lysine demethylase 8	cg21315852_BC21	-23.0897	3.90145	7.44e-09	3.04e-06
chr2	Distal Intergenic	-41909	ENSG00000115750	TAF1B	TATA-box binding protein associated factor, RNA polymerase I subunit B	cg02412442_BC21	24.5347	4.15032	7.72e-09	3.12e-06
chr21	Promoter (2-3kb)	2007	ENSG00000160216	AGPAT3	1-acylglycerol-3-phosphate O-acyltransferase 3	cg25930771_TC21	28.3408	4.80008	8.04e-09	3.22e-06
chr6	Promoter (<=1kb)	150	ENSG00000196126	HLA-DRB1	major histocompatibility complex, class II, DR beta 1	cg09378979_BC21	3.75022	0.635381	8.13e-09	3.23e-06
chr3	Distal Intergenic	-83300	ENSG00000228221	LINC00578	long intergenic non-protein coding RNA 578	cg05853590_TC21	18.8832	3.20664	8.76e-09	3.45e-06
chr22	Distal Intergenic	-33428	ENSG00000128274	A4GALT	alpha 1,4-galactosyltransferase (P blood group)	cg26404986_TC21	15.5195	2.63779	9.02e-09	3.52e-06
chr8	Distal Intergenic	-25483	ENSG00000153310	CYRIB	CYFIP related Rac1 interactor B	cg13126501_TC21	-14.4519	2.45739	9.14e-09	3.54e-06
chr2	Intron (uc002rgc.4/1788, intron 3 of 22)	37222	ENSG00000221445	MIR1301	microRNA 1301	cg02560773_BC21	-16.4108	2.79463	9.59e-09	3.68e-06
chr2	Distal Intergenic	-41771	ENSG00000115750	TAF1B	TATA-box binding protein associated factor, RNA polymerase I subunit B	cg02412446_BC21	21.5286	3.67056	9.98e-09	3.8e-06
chr5	Promoter (1-2kb)	1543	ENSG00000120725	SIL1	SIL1 nucleotide exchange factor	cg08597618_BC21	-24.5013	4.18133	1.03e-08	3.85e-06
chr12	Promoter (<=1kb)	-497	ENSG00000089693	MLF2	myeloid leukemia factor 2	cg17237858_BC21	13.681	2.33537	1.04e-08	3.85e-06
chr20	Promoter (<=1kb)	898	ENSG00000243509	TNFRSF6B	TNF receptor superfamily member 6b	cg25581210_TC21	-4.70934	0.803765	1.03e-08	3.85e-06
chr13	Intron (uc001voa.4/337867, intron 4 of 8)	3276	ENSG00000169508	GPR183	G protein-coupled receptor 183	cg19058984_TC21	16.4937	2.81708	1.06e-08	3.89e-06
chr3	Intron (uc003eki.3/60678, intron 1 of 6)	-41696	ENSG00000175792	RUVBL1	RuvB like AAA ATPase 1	cg05487696_BC11	13.4558	2.2991	1.07e-08	3.91e-06
chr5	Promoter (1-2kb)	1863	ENSG00000178015	GPR150	G protein-coupled receptor 150	cg08284032_BC21	-12.39	2.12576	1.22e-08	4.42e-06
chr11	Distal Intergenic	231729	ENSG00000134954	ETS1	ETS proto-oncogene 1, transcription factor	cg17067494_TC21	-27.0311	4.65903	1.41e-08	5.08e-06
chr1	Promoter (1-2kb)	1790	ENSG00000123080	CDKN2C	cyclin dependent kinase inhibitor 2C	cg00751884_BC21	7.94868	1.37104	1.45e-08	5.12e-06
chr3	Distal Intergenic	-82840	ENSG00000228221	LINC00578	long intergenic non-protein coding RNA 578	cg05853598_BC21	18.4994	3.19038	1.44e-08	5.12e-06
chr17	Intron (uc002iiw.1/9020, intron 1 of 16)	-11763	ENSG00000006062	MAP3K14	mitogen-activated protein kinase kinase kinase 14	cg22601202_BC21	-23.7911	4.10696	1.48e-08	5.21e-06
chr20	Promoter (1-2kb)	1018	ENSG00000243509	TNFRSF6B	TNF receptor superfamily member 6b	cg25581216_BC21	-4.22391	0.731284	1.63e-08	5.67e-06
chr17	Intron (uc010cwp.1/7067, intron 1 of 8)	9600	ENSG00000126351	THRA	thyroid hormone receptor alpha	cg22516795_TC11	-16.459	2.85425	1.71e-08	5.92e-06
chr2	Promoter (1-2kb)	1857	ENSG00000153250	RBMS1	RNA binding motif single stranded interacting protein 1	cg03719020_BC21	18.5503	3.21999	1.76e-08	6.06e-06
chr1	Promoter (1-2kb)	1433	ENSG00000143437	ARNT	aryl hydrocarbon receptor nuclear translocator	cg01400782_BC21	-11.249	1.95506	1.84e-08	6.25e-06
chr20	Promoter (1-2kb)	1505	ENSG00000203896	LIME1	Lck interacting transmembrane adaptor 1	cg25582238_BC11	-8.8455	1.53813	1.87e-08	6.28e-06
chr2	Distal Intergenic	-28447	ENSG00000151693	ASAP2	ArfGAP with SH3 domain, ankyrin repeat and PH domain 2	cg02403131_TC21	27.2107	4.73219	1.87e-08	6.28e-06
chr17	Distal Intergenic	24352	ENSG00000126353	CCR7	C-C motif chemokine receptor 7	cg22524786_TC21	-11.9375	2.08103	2.02e-08	6.72e-06
chr14	Intron (uc010aty.3/440193, intron 3 of 29)	45035	ENSG00000015133	CCDC88C	coiled-coil domain containing 88C	cg19849872_TC21	-26.1424	4.56016	2.06e-08	6.8e-06
chr12	Promoter (1-2kb)	1405	ENSG00000135426	TESPA1	thymocyte expressed, positive selection associated 1	cg17656054_BC21	18.3998	3.21581	2.18e-08	7.17e-06
chr17	Intron (uc010cwp.1/7067, intron 1 of 8)	9249	ENSG00000126351	THRA	thyroid hormone receptor alpha	cg22516791_BC21	-21.7557	3.80967	2.32e-08	7.55e-06
chr5	Distal Intergenic	17985	ENSG00000164587	RPS14	ribosomal protein S14	cg08705384_TC21	26.4137	4.64603	2.66e-08	8.6e-06
chr12	Promoter (1-2kb)	1476	ENSG00000139722	VPS37B	VPS37B subunit of ESCRT-I	cg18248835_BC21	-16.3438	2.87757	2.74e-08	8.8e-06
chr6	Promoter (<=1kb)	834	ENSG00000240065	PSMB9	proteasome 20S subunit beta 9	cg09381171_BC21	-11.2287	1.979	2.82e-08	9.01e-06
chr2	Distal Intergenic	-80775	ENSG00000196950	SLC39A10	solute carrier family 39 member 10	cg03962741_BC21	-15.1091	2.66374	2.85e-08	9.03e-06
chr17	Promoter (1-2kb)	1680	ENSG00000167131	CCDC103	coiled-coil domain containing 103	cg22593022_BC21	-16.0239	2.82786	2.94e-08	9.25e-06
chr1	Intron (uc001czf.2/100131060, intron 1 of 3)	29428	NA	LINC01135	long intergenic non-protein coding RNA 1135	cg00829768_BC21	12.3146	2.1746	3e-08	9.3e-06
chr6	Promoter (<=1kb)	874	ENSG00000197153	H3C12	H3 clustered histone 12	cg09326386_BC21	13.6753	2.41477	2.99e-08	9.3e-06
chr2	Intron (uc002swx.3/26504, intron 5 of 6)	8507	ENSG00000264157	MIR3127	microRNA 3127	cg03181705_TC21	-9.5475	1.68804	3.11e-08	9.58e-06
chr1	Promoter (<=1kb)	-388	ENSG00000264522	OTUD7B	OTU deubiquitinase 7B	cg01388334_BC21	22.9086	4.05283	3.17e-08	9.7e-06
chr6	Distal Intergenic	-7936	ENSG00000137331	IER3	immediate early response 3	cg03720100_TC21	-20.2397	3.58352	3.25e-08	9.87e-06
chr14	Intron (uc001wyi.3/51199, intron 2 of 30)	8384	ENSG00000100503	NIN	ninein	cg19484937_BC21	-16.2762	2.88283	3.28e-08	9.9e-06
chr20	Promoter (<=1kb)	892	ENSG00000243509	TNFRSF6B	TNF receptor superfamily member 6b	cg25581209_TC21	-3.6467	0.646015	3.3e-08	9.9e-06
chr12	Intron (uc001rqj.4/51564, intron 1 of 24)	-8911	ENSG00000061273	HDAC7	histone deacetylase 7	cg17560934_BC21	-20.8888	3.70368	3.39e-08	1.01e-05
chr9	Intron (uc004cci.4/9328, intron 10 of 10)	-4776	ENSG00000170835	CEL	carboxyl ester lipase	cg14386452_TC21	-16.3014	2.89332	3.5e-08	1.03e-05
chr12	Promoter (1-2kb)	1227	ENSG00000139722	VPS37B	VPS37B subunit of ESCRT-I	cg18248836_BC21	-13.1841	2.34241	3.6e-08	1.06e-05
chr2	Intron (uc002syd.1/7535, intron 2 of 13)	5024	ENSG00000115085	ZAP70	zeta chain of T cell receptor associated protein kinase 70	cg03191050_BC21	-20.3221	3.61219	3.65e-08	1.07e-05
chr1	Intron (uc001fyt.4/9507, intron 7 of 8)	6009	ENSG00000158859	ADAMTS4	ADAM metallopeptidase with thrombospondin type 1 motif 4	cg01519016_TC21	28.783	5.12343	3.81e-08	1.11e-05
chr6	Intron (uc003pnw.3/60468, intron 2 of 6)	112938	ENSG00000112182	BACH2	BTB domain and CNC homolog 2	cg09818307_BC21	-20.4948	3.65295	3.97e-08	1.14e-05
chr8	Intron (uc010lzs.1/7163, intron 1 of 7)	-23240	ENSG00000076554	TPD52	tumor protein D52	cg12767585_BC21	-9.66955	1.72533	4.09e-08	1.17e-05
chr6	Distal Intergenic	-37520	ENSG00000137331	IER3	immediate early response 3	cg09356215_TC21	-11.5044	2.05574	4.28e-08	1.21e-05
chr12	Promoter (1-2kb)	1133	ENSG00000139722	VPS37B	VPS37B subunit of ESCRT-I	cg18248839_TC21	-8.19157	1.46324	4.23e-08	1.21e-05
chr17	Promoter (1-2kb)	1600	ENSG00000126561	STAT5A	signal transducer and activator of transcription 5A	cg22547517_TC21	25.1805	4.50611	4.47e-08	1.26e-05
chr7	Promoter (2-3kb)	2352	ENSG00000198286	CARD11	caspase recruitment domain family member 11	cg10579478_BC21	-17.6402	3.15892	4.56e-08	1.27e-05
chr7	Promoter (<=1kb)	-109	ENSG00000136244	IL6	interleukin 6	cg05472934_TC21	-10.1396	1.8164	4.61e-08	1.28e-05
chr6	Promoter (2-3kb)	2867	ENSG00000204394	VARS1	valyl-tRNA synthetase 1	cg09369320_BC21	-14.6009	2.61921	4.8e-08	1.33e-05
chr16	Intron (uc002elw.3/92922, intron 1 of 8)	6482	ENSG00000135736	CCDC102A	coiled-coil domain containing 102A	cg21554154_BC21	-14.8641	2.67004	5e-08	1.36e-05
chr13	Distal Intergenic	406522	ENSG00000102554	KLF5	KLF transcription factor 5	cg18880984_BC21	13.6657	2.45426	4.96e-08	1.36e-05
chr20	Promoter (<=1kb)	903	ENSG00000243509	TNFRSF6B	TNF receptor superfamily member 6b	cg25581211_BC11	-3.38523	0.609296	5.3e-08	1.44e-05
chr1	Intron (uc001czf.2/100131060, intron 1 of 3)	29418	NA	LINC01135	long intergenic non-protein coding RNA 1135	cg00829767_BC21	11.271	2.02999	5.4e-08	1.46e-05
chr17	Intron (uc010cwp.1/7067, intron 1 of 8)	9461	ENSG00000126351	THRA	thyroid hormone receptor alpha	cg22516792_BC21	-19.0374	3.43162	5.53e-08	1.48e-05
chr20	Promoter (<=1kb)	955	ENSG00000243509	TNFRSF6B	TNF receptor superfamily member 6b	cg25581213_TC21	-3.90989	0.705872	5.79e-08	1.54e-05
chr12	Intron (uc001sgl.4/9840, intron 1 of 8)	5558	ENSG00000135426	TESPA1	thymocyte expressed, positive selection associated 1	cg17655982_BC21	-10.7654	1.94454	5.88e-08	1.56e-05
chr6	Promoter (1-2kb)	-1072	ENSG00000112715	VEGFA	vascular endothelial growth factor A	cg16907527_BC21	-22.6441	4.09384	6.03e-08	1.59e-05
chr8	Downstream (<=300bp)	19977	ENSG00000168490	PHYHIP	phytanoyl-CoA 2-hydroxylase interacting protein	cg12288457_TC21	-22.1329	4.00794	6.32e-08	1.65e-05
chr3	Promoter (1-2kb)	1855	ENSG00000173706	HEG1	heart development protein with EGF like domains 1	cg18008247_TC21	20.0407	3.62932	6.34e-08	1.65e-05
chr5	Promoter (<=1kb)	687	ENSG00000131435	PDLIM4	PDZ and LIM domain 4	cg08523286_TC21	28.3015	5.13236	6.59e-08	1.71e-05
chr6	Intron (uc003pss.4/84071, intron 12 of 17)	63503	ENSG00000080546	SESN1	sestrin 1	cg09945603_TC21	16.8255	3.0684	7.75e-08	1.99e-05
chr12	Promoter (<=1kb)	-395	ENSG00000111328	CDK2AP1	cyclin dependent kinase 2 associated protein 1	cg18255249_TC21	-11.7447	2.14234	7.8e-08	2e-05
chr13	Intron (uc001voa.4/337867, intron 4 of 8)	3490	ENSG00000169508	GPR183	G protein-coupled receptor 183	cg19058978_BC21	14.2141	2.59585	8.07e-08	2.05e-05
chr8	Distal Intergenic	-26048	ENSG00000153310	CYRIB	CYFIP related Rac1 interactor B	cg13126506_BC21	-13.3758	2.44615	8.4e-08	2.13e-05
chr8	Distal Intergenic	-11713	ENSG00000104341	LAPTM4B	lysosomal protein transmembrane 4 beta	cg12888262_TC21	15.7051	2.87782	8.89e-08	2.24e-05
chr21	Promoter (2-3kb)	2012	ENSG00000160216	AGPAT3	1-acylglycerol-3-phosphate O-acyltransferase 3	cg25930772_BC21	26.4837	4.8573	9.12e-08	2.28e-05
chr14	Intron (uc001ybe.2/3705, intron 3 of 10)	6440	ENSG00000258730	ITPK1-AS1	ITPK1 antisense RNA 1	cg19871424_BC21	-20.0483	3.68324	9.57e-08	2.38e-05
chr6	Promoter (<=1kb)	167	ENSG00000204540	PSORS1C1	psoriasis susceptibility 1 candidate 1	cg09360606_BC21	-13.311	2.45259	1.04e-07	2.57e-05
chr12	Promoter (<=1kb)	-27	ENSG00000184209	SNRNP35	small nuclear ribonucleoprotein U11/U12 subunit 35	cg18259618_TC21	-11.7719	2.17257	1.09e-07	2.67e-05
chr20	Promoter (1-2kb)	1215	ENSG00000243509	TNFRSF6B	TNF receptor superfamily member 6b	cg25581236_BC21	-3.8315	0.707155	1.09e-07	2.67e-05
chr20	Promoter (1-2kb)	1340	ENSG00000243509	TNFRSF6B	TNF receptor superfamily member 6b	cg25581247_BC11	-3.8904	0.718382	1.1e-07	2.69e-05
chr1	Intron (uc001dbu.1/3716, intron 8 of 24)	-18418	ENSG00000162434	JAK1	Janus kinase 1	cg00879993_TC21	12.607	2.32865	1.11e-07	2.7e-05
chr2	Intron (uc002vyk.4/9759, intron 3 of 26)	-27205	NA	MGC16025	uncharacterized LOC85009	cg04383614_TC21	-16.4471	3.04669	1.21e-07	2.91e-05
chr1	Promoter (1-2kb)	1936	ENSG00000123080	CDKN2C	cyclin dependent kinase inhibitor 2C	cg00751885_BC21	14.1807	2.62905	1.23e-07	2.94e-05
chr14	Intron (uc001wyi.3/51199, intron 2 of 30)	8440	ENSG00000100503	NIN	ninein	cg19484935_BC21	-10.2885	1.90698	1.23e-07	2.94e-05
chr1	Distal Intergenic	144021	ENSG00000120337	TNFSF18	TNF superfamily member 18	cg01608560_TC21	-21.3474	3.9587	1.24e-07	2.95e-05
chr3	Intron (uc003fiw.4/79718, intron 5 of 15)	145591	ENSG00000177565	TBL1XR1	TBL1X/Y related 1	cg05849472_TC11	-15.1423	2.80962	1.26e-07	2.96e-05
chr9	Intron (uc004bof.3/10783, intron 1 of 9)	-6869	ENSG00000119408	NEK6	NIMA related kinase 6	cg14230222_TC21	27.261	5.05706	1.26e-07	2.96e-05
chr20	Promoter (1-2kb)	1225	ENSG00000243509	TNFRSF6B	TNF receptor superfamily member 6b	cg25581237_TC21	-3.67083	0.68126	1.27e-07	2.97e-05
chr16	Intron (uc010vpb.2/9780, intron 1 of 50)	13905	ENSG00000103335	PIEZO1	piezo type mechanosensitive ion channel component 1	cg21946560_BC21	-8.52174	1.58301	1.3e-07	3.03e-05
chr18	Intron (uc002lhm.1/10892, intron 2 of 16)	16466	ENSG00000172175	MALT1	MALT1 paracaspase	cg23613519_TC21	-12.9313	2.40414	1.33e-07	3.08e-05
chr14	Promoter (1-2kb)	-1214	ENSG00000092054	MYH7	myosin heavy chain 7	cg26670875_TC21	28.3848	5.28008	1.35e-07	3.12e-05
chr10	Intron (uc001kvy.2/51684, intron 11 of 11)	-14599	ENSG00000171206	TRIM8	tripartite motif containing 8	cg15502674_BC21	11.1081	2.06735	1.37e-07	3.14e-05
chr20	Promoter (1-2kb)	1281	ENSG00000243509	TNFRSF6B	TNF receptor superfamily member 6b	cg25581242_BC11	-2.96283	0.551944	1.41e-07	3.21e-05
chr8	Distal Intergenic	106708	ENSG00000265588	MIR5708	microRNA 5708	cg12770355_BC21	-12.6636	2.36182	1.46e-07	3.3e-05
chr13	Promoter (<=1kb)	-15	ENSG00000134882	UBAC2	UBA domain containing 2	cg19059018_TC11	11.9847	2.23641	1.48e-07	3.33e-05
chr3	Intron (uc003dlb.3/5793, intron 2 of 29)	-322413	ENSG00000144724	PTPRG	protein tyrosine phosphatase receptor type G	cg05013405_BC21	-12.9339	2.41457	1.5e-07	3.34e-05
chr5	Intron (uc003lww.3/8728, intron 3 of 22)	34457	ENSG00000135074	ADAM19	ADAM metallopeptidase domain 19	cg08763230_TC21	22.6704	4.23207	1.49e-07	3.34e-05
chr5	Distal Intergenic	-28429	ENSG00000094880	CDC23	cell division cycle 23	cg08585756_BC21	26.1797	4.89012	1.52e-07	3.37e-05
chr17	Intron (uc002jvw.3/9267, intron 1 of 12)	10062	ENSG00000108669	CYTH1	cytohesin 1	cg23019637_TC21	-9.36569	1.75382	1.63e-07	3.59e-05
chr17	Intron (uc002iiw.1/9020, intron 1 of 16)	-12013	ENSG00000006062	MAP3K14	mitogen-activated protein kinase kinase kinase 14	cg22601204_TC21	-14.7232	2.75935	1.66e-07	3.66e-05
chr1	Intron (uc021paf.1/3570, intron 3 of 6)	29242	ENSG00000160712	IL6R	interleukin 6 receptor	cg01442189_TC21	19.691	3.69153	1.68e-07	3.67e-05
chr17	Intron (uc002jvm.3/9489, intron 7 of 9)	8744	ENSG00000087157	PGS1	phosphatidylglycerophosphate synthase 1	cg23012364_TC21	-23.9299	4.48913	1.71e-07	3.72e-05
chr6	Promoter (<=1kb)	862	ENSG00000197153	H3C12	H3 clustered histone 12	cg09326387_TC21	15.9709	3.00578	1.87e-07	4.04e-05
chr12	Intron (uc001tse.3/10019, intron 2 of 7)	3767	ENSG00000111252	SH2B3	SH2B adaptor protein 3	cg18094640_BC21	-17.3692	3.26958	1.88e-07	4.04e-05
chr1	Distal Intergenic	-14495	ENSG00000163191	S100A11	S100 calcium binding protein A11	cg01417770_BC21	21.1139	3.98015	1.95e-07	4.18e-05
chr7	Promoter (<=1kb)	118	ENSG00000136244	IL6	interleukin 6	cg10760998_BC21	-7.9503	1.50054	2.01e-07	4.3e-05
chr9	Intron (uc004bof.3/10783, intron 1 of 9)	-6680	ENSG00000119408	NEK6	NIMA related kinase 6	cg14230233_BC21	22.3713	4.22351	2.03e-07	4.32e-05
chr2	Distal Intergenic	-105924	ENSG00000230923	LINC00309	long intergenic non-protein coding RNA 309	cg02912170_BC21	24.4344	4.62115	2.13e-07	4.5e-05
chr6	Distal Intergenic	-105439	ENSG00000232040	ZBED9	zinc finger BED-type containing 9	cg09333880_TC21	-19.6349	3.72334	2.29e-07	4.81e-05
chr20	Promoter (1-2kb)	1213	ENSG00000243509	TNFRSF6B	TNF receptor superfamily member 6b	cg25581235_BC11	-2.62633	0.498291	2.32e-07	4.84e-05
chr1	Intron (uc001giv.3/7292, intron 1 of 2)	14743	ENSG00000117586	TNFSF4	TNF superfamily member 4	cg01610102_BC21	-11.1071	2.10732	2.32e-07	4.84e-05
chr6	Distal Intergenic	-37469	ENSG00000137331	IER3	immediate early response 3	cg09356212_TC21	-13.6729	2.59581	2.36e-07	4.9e-05
chr11	3' UTR	3259	ENSG00000160683	CXCR5	C-X-C motif chemokine receptor 5	cg16965880_TC21	20.5699	3.90796	2.4e-07	4.97e-05
chr3	Intron (uc003fiw.4/79718, intron 3 of 15)	135789	ENSG00000177565	TBL1XR1	TBL1X/Y related 1	cg05849536_BC21	-15.339	2.91553	2.43e-07	5.01e-05
chr20	Promoter (1-2kb)	1204	ENSG00000243509	TNFRSF6B	TNF receptor superfamily member 6b	cg25581234_TC11	-2.36628	0.449886	2.45e-07	5.02e-05
chr6	Distal Intergenic	45350	ENSG00000124783	SSR1	signal sequence receptor subunit 1	cg09118963_TC21	22.3224	4.24903	2.53e-07	5.16e-05
chr17	Promoter (<=1kb)	954	ENSG00000121064	SCPEP1	serine carboxypeptidase 1	cg22724383_BC21	12.5543	2.39217	2.6e-07	5.28e-05
chr16	Intron (uc002ezl.3/55697, intron 1 of 5)	5765	ENSG00000103043	VAC14	VAC14 component of PIKFYVE complex	cg21693591_BC21	16.1534	3.07903	2.62e-07	5.3e-05
chr4	Intron (uc011cep.2/4790, intron 5 of 23)	-17391	ENSG00000109320	NFKB1	nuclear factor kappa B subunit 1	cg06899142_TC21	-10.1855	1.94269	2.67e-07	5.37e-05
chr2	Distal Intergenic	-80815	ENSG00000196950	SLC39A10	solute carrier family 39 member 10	cg03962740_TC21	-10.5084	2.00478	2.68e-07	5.38e-05
chr4	Distal Intergenic	51874	ENSG00000174123	TLR10	toll like receptor 10	cg06462895_TC21	18.3965	3.51316	2.76e-07	5.5e-05
chr1	Promoter (1-2kb)	-1210	ENSG00000143368	SF3B4	splicing factor 3b subunit 4	cg01387406_TC21	17.4878	3.34119	2.79e-07	5.54e-05
chr6	Promoter (<=1kb)	134	ENSG00000137309	HMGA1	high mobility group AT-hook 1	cg09401506_BC21	20.7347	3.96447	2.84e-07	5.55e-05
chr6	Intron (uc003pnw.3/60468, intron 2 of 6)	111879	ENSG00000112182	BACH2	BTB domain and CNC homolog 2	cg09818312_BC21	-13.9715	2.67087	2.83e-07	5.55e-05
chr14	Intron (uc001ybe.2/3705, intron 3 of 10)	6433	ENSG00000258730	ITPK1-AS1	ITPK1 antisense RNA 1	cg19871423_BC21	-20.5515	3.92765	2.81e-07	5.55e-05
chr9	Intron (uc004bof.3/10783, intron 1 of 9)	-11512	ENSG00000119408	NEK6	NIMA related kinase 6	cg14230113_TC21	-11.3358	2.16714	2.84e-07	5.55e-05
chr17	Promoter (1-2kb)	-1828	ENSG00000185504	FAAP100	FA core complex associated protein 100	cg23091343_BC21	-19.7848	3.78414	2.87e-07	5.58e-05
chr10	Intron (uc001lee.3/6001, intron 3 of 3)	16901	ENSG00000148908	RGS10	regulator of G protein signaling 10	cg15657426_BC21	22.4317	4.30068	3.06e-07	5.92e-05
chr9	3' UTR	-41875	ENSG00000127080	IPPK	inositol-pentakisphosphate 2-kinase	cg13933428_BC21	-12.4341	2.38728	3.17e-07	6.11e-05
chr13	Distal Intergenic	37386	ENSG00000102554	KLF5	KLF transcription factor 5	cg18877892_BC21	-22.8075	4.38152	3.22e-07	6.18e-05
chr7	Intron (uc003smt.3/2768, intron 3 of 4)	32448	ENSG00000174945	AMZ1	archaelysin family metallopeptidase 1	cg10573888_TC21	-13.3001	2.55653	3.27e-07	6.25e-05
chr6	Distal Intergenic	-539042	ENSG00000008083	JARID2	jumonji and AT-rich interaction domain containing 2	cg09193771_TC21	20.5571	3.95534	3.35e-07	6.38e-05
chr7	Distal Intergenic	-36647	ENSG00000105993	DNAJB6	DnaJ heat shock protein family (Hsp40) member B6	cg11996532_TC21	-18.5575	3.5732	3.42e-07	6.48e-05
chr6	Promoter (<=1kb)	266	ENSG00000111863	ADTRP	androgen dependent TFPI regulating protein	cg09164523_TC21	10.9675	2.11776	3.68e-07	6.94e-05
chr6	Distal Intergenic	-16314	ENSG00000198937	CCDC167	coiled-coil domain containing 167	cg09446052_TC21	-10.9915	2.12535	3.81e-07	7.14e-05
chr3	3' UTR	5071	ENSG00000170266	GLB1	galactosidase beta 1	cg04725050_BC21	23.4047	4.52518	3.81e-07	7.14e-05
chr19	Intron (uc002lrj.4/22904, intron 2 of 28)	5711	ENSG00000064932	SBNO2	strawberry notch homolog 2	cg23865740_BC11	-6.52195	1.26207	3.89e-07	7.17e-05
chr2	Distal Intergenic	-32923	ENSG00000125538	IL1B	interleukin 1 beta	cg03340067_BC21	-9.97724	1.93075	3.89e-07	7.17e-05
chr11	Promoter (1-2kb)	1310	ENSG00000196914	ARHGEF12	Rho guanine nucleotide exchange factor 12	cg16987207_TC21	10.7739	2.08486	3.89e-07	7.17e-05
chr11	Distal Intergenic	231822	ENSG00000134954	ETS1	ETS proto-oncogene 1, transcription factor	cg17067490_TC21	-12.587	2.43485	3.85e-07	7.17e-05
chr1	Intron (uc001dbu.1/3716, intron 8 of 24)	-18969	ENSG00000162434	JAK1	Janus kinase 1	cg00880003_TC21	9.6003	1.8596	3.99e-07	7.32e-05
chr8	Intron (uc003xos.2/5327, intron 1 of 13)	-6732	ENSG00000104368	PLAT	plasminogen activator, tissue type	cg12480761_BC21	-22.5793	4.37473	4.02e-07	7.33e-05
chr8	Distal Intergenic	-33387	ENSG00000155087	ODF1	outer dense fiber of sperm tails 1	cg07169637_TC21	29.757	5.77318	4.16e-07	7.56e-05
chr5	Distal Intergenic	-66398	ENSG00000170214	ADRA1B	adrenoceptor alpha 1B	cg08782678_TC21	20.7323	4.02457	4.22e-07	7.62e-05
chr6	Promoter (<=1kb)	743	ENSG00000242574	HLA-DMB	major histocompatibility complex, class II, DM beta	cg09381806_BC21	-6.32853	1.22894	4.26e-07	7.62e-05
chr9	3' UTR	-41820	ENSG00000127080	IPPK	inositol-pentakisphosphate 2-kinase	cg13933424_TC21	-9.53488	1.8513	4.24e-07	7.62e-05
chr13	Distal Intergenic	406624	ENSG00000102554	KLF5	KLF transcription factor 5	cg18880985_BC21	17.3374	3.36666	4.25e-07	7.62e-05
chr11	Distal Intergenic	-37970	ENSG00000134954	ETS1	ETS proto-oncogene 1, transcription factor	cg17070435_TC21	-15.8137	3.07888	4.55e-07	8.11e-05
chr13	Promoter (<=1kb)	-2	ENSG00000134882	UBAC2	UBA domain containing 2	cg19059019_TC21	18.8724	3.67672	4.62e-07	8.21e-05
chr20	Promoter (1-2kb)	1195	ENSG00000243509	TNFRSF6B	TNF receptor superfamily member 6b	cg25581233_TC11	-2.42737	0.473119	4.68e-07	8.28e-05
chr1	Intron (uc031prk.1/5788, intron 2 of 3)	30058	ENSG00000081237	PTPRC	protein tyrosine phosphatase receptor type C	cg01788596_BC21	-19.3117	3.76687	4.77e-07	8.4e-05
chr9	Intron (uc004bof.3/10783, intron 1 of 9)	-6692	ENSG00000119408	NEK6	NIMA related kinase 6	cg14230232_BC21	18.3303	3.57766	4.84e-07	8.5e-05
chr5	Distal Intergenic	-5294	ENSG00000145506	NKD2	NKD inhibitor of WNT signaling pathway 2	cg07565829_BC21	-17.2738	3.37502	4.98e-07	8.7e-05
chr16	Intron (uc002doi.1/197370, intron 2 of 7)	20950	ENSG00000155666	KDM8	lysine demethylase 8	cg21315843_BC21	-16.0761	3.14467	5.12e-07	8.93e-05
chr7	Promoter (<=1kb)	222	ENSG00000136244	IL6	interleukin 6	cg10761003_TC21	-6.44903	1.26261	5.24e-07	9.09e-05
chr6	Intron (uc021ywr.1/3710, intron 56 of 57)	17884	ENSG00000137288	UQCC2	ubiquinol-cytochrome c reductase complex assembly factor 2	cg09392271_BC21	26.5722	5.21354	5.53e-07	9.56e-05
chr20	Distal Intergenic	-27836	ENSG00000171940	ZNF217	zinc finger protein 217	cg25420843_TC21	22.7095	4.45704	5.57e-07	9.6e-05
chr6	Distal Intergenic	45562	ENSG00000124783	SSR1	signal sequence receptor subunit 1	cg09118958_BC21	12.6531	2.48955	5.93e-07	0.000101789
chr18	Intron (uc002lhm.1/10892, intron 3 of 16)	27581	ENSG00000172175	MALT1	MALT1 paracaspase	cg23613654_TC21	17.1436	3.37368	5.96e-07	0.000101869
chr19	Intron (uc002lrj.4/22904, intron 2 of 28)	5890	ENSG00000064932	SBNO2	strawberry notch homolog 2	cg23865733_TC11	-5.09495	1.00516	6.35e-07	0.000107417
chr5	Intron (uc003kwq.3/6583, intron 3 of 9)	20436	ENSG00000197208	SLC22A4	solute carrier family 22 member 4	cg08524036_BC21	20.7862	4.10106	6.36e-07	0.000107417
chr5	Distal Intergenic	-66385	ENSG00000170214	ADRA1B	adrenoceptor alpha 1B	cg08782679_BC21	15.8944	3.13542	6.33e-07	0.000107417
chr11	3' UTR	3270	ENSG00000160683	CXCR5	C-X-C motif chemokine receptor 5	cg16965881_BC11	14.5992	2.8825	6.47e-07	0.000108991
chr1	Promoter (<=1kb)	-60	ENSG00000221978	CCNL2	cyclin L2	cg00027556_BC21	22.3563	4.41777	6.61e-07	0.000110793
chr2	Intron (uc021vuj.1/91526, intron 1 of 27)	23347	ENSG00000065413	ANKRD44	ankyrin repeat domain 44	cg03975664_BC21	-12.7027	2.51046	6.63e-07	0.000110793
chr19	Intron (uc002mek.3/4298, intron 5 of 11)	56279	ENSG00000130382	MLLT1	MLLT1 super elongation complex subunit	cg24019075_BC21	-20.382	4.03215	6.79e-07	0.000113145
chr20	Promoter (1-2kb)	1192	ENSG00000243509	TNFRSF6B	TNF receptor superfamily member 6b	cg25581232_TC11	-2.23548	0.442377	6.85e-07	0.000113264
chr17	Distal Intergenic	24390	ENSG00000126353	CCR7	C-C motif chemokine receptor 7	cg22524784_BC11	-7.13041	1.41108	6.85e-07	0.000113264
chr6	Intron (uc021ywr.1/3710, intron 56 of 57)	17812	ENSG00000137288	UQCC2	ubiquinol-cytochrome c reductase complex assembly factor 2	cg09392273_BC21	21.4585	4.24793	6.91e-07	0.000113766
chr1	Promoter (1-2kb)	-1152	ENSG00000163344	PMVK	phosphomevalonate kinase	cg01449483_BC21	23.2557	4.60612	7e-07	0.000114833
chr11	Promoter (1-2kb)	1323	ENSG00000196914	ARHGEF12	Rho guanine nucleotide exchange factor 12	cg16987208_BC21	10.8319	2.14768	7.18e-07	0.000117448
chr10	Promoter (<=1kb)	947	ENSG00000107882	SUFU	SUFU negative regulator of hedgehog signaling	cg15502210_TC21	23.6216	4.69907	7.79e-07	0.00012695
chr12	3' UTR	14767	ENSG00000111252	SH2B3	SH2B adaptor protein 3	cg18094807_BC21	25.9541	5.16655	7.92e-07	0.000128132
chr20	Promoter (1-2kb)	1568	ENSG00000243509	TNFRSF6B	TNF receptor superfamily member 6b	cg25581259_TC21	-8.84369	1.76022	7.89e-07	0.000128132
chr12	Promoter (<=1kb)	-53	ENSG00000184209	SNRNP35	small nuclear ribonucleoprotein U11/U12 subunit 35	cg18259617_BC21	-10.5614	2.10322	8e-07	0.000128888
chr21	Promoter (1-2kb)	1452	ENSG00000234883	MIR155HG	MIR155 host gene	cg25727007_TC21	-11.6005	2.31137	8.1e-07	0.000130112
chr1	Promoter (1-2kb)	-1125	ENSG00000142599	RERE	arginine-glutamic acid dipeptide repeats	cg00179707_BC21	-10.8964	2.17482	8.45e-07	0.000134733
chr7	Distal Intergenic	-36751	ENSG00000105993	DNAJB6	DnaJ heat shock protein family (Hsp40) member B6	cg11996531_TC21	-28.8927	5.76671	8.45e-07	0.000134733
chr11	Distal Intergenic	4606	ENSG00000148926	ADM	adrenomedullin	cg16011404_TC21	25.9823	5.19098	8.65e-07	0.000137555
chr14	Intron (uc010aty.3/440193, intron 3 of 29)	45011	ENSG00000015133	CCDC88C	coiled-coil domain containing 88C	cg19849874_BC21	-21.1417	4.22716	8.82e-07	0.000139679
chr3	Promoter (1-2kb)	1550	NA	LINC00696	long intergenic non-protein coding RNA 696	cg06085454_TC21	39.1763	7.83802	8.96e-07	0.000141343
chr7	Promoter (1-2kb)	-1219	NA	JAZF1-AS1	JAZF1 antisense RNA 1	cg10814447_TC21	13.7426	2.751	9.08e-07	0.00014275
chr6	Intron (uc003pnw.3/60468, intron 2 of 6)	109450	ENSG00000112182	BACH2	BTB domain and CNC homolog 2	cg09818337_BC21	-16.8551	3.37503	9.14e-07	0.000143244
chr9	Intron (uc004bof.3/10783, intron 1 of 9)	13482	ENSG00000119408	NEK6	NIMA related kinase 6	cg14229918_TC21	30.2771	6.06828	9.35e-07	0.000146011
chr21	Promoter (1-2kb)	1938	ENSG00000160216	AGPAT3	1-acylglycerol-3-phosphate O-acyltransferase 3	cg25930769_BC21	19.0542	3.8196	9.39e-07	0.000146131
chr1	Promoter (2-3kb)	2281	ENSG00000143393	PI4KB	phosphatidylinositol 4-kinase beta	cg01408706_TC21	12.9114	2.59464	9.97e-07	0.000154079
chr7	Intron (uc003sld.1/8379, intron 2 of 3)	20316	ENSG00000002822	MAD1L1	mitotic arrest deficient 1 like 1	cg10550866_TC21	-11.6379	2.33853	9.95e-07	0.000154079
chr10	Promoter (1-2kb)	1602	ENSG00000280693	SH3PXD2A-AS1	SH3PXD2A antisense RNA 1	cg15519196_BC21	24.3203	4.89155	1.02e-06	0.000156759
chr18	Intron (uc002lnc.1/4772, intron 6 of 7)	58365	ENSG00000131196	NFATC1	nuclear factor of activated T cells 1	cg23810261_BC21	21.9266	4.41241	1.03e-06	0.000158195
chr14	Intron (uc001xls.2/64093, intron 7 of 11)	80986	ENSG00000100678	SLC8A3	solute carrier family 8 member A3	cg19653456_TC21	29.977	6.03559	1.04e-06	0.000159319
chr19	Distal Intergenic	-5029	ENSG00000116032	GRIN3B	glutamate ionotropic receptor NMDA type subunit 3B	cg23860034_TC21	-16.7918	3.38104	1.04e-06	0.000159319
chr20	Promoter (1-2kb)	1071	ENSG00000243509	TNFRSF6B	TNF receptor superfamily member 6b	cg25581220_TC11	-2.74184	0.552298	1.05e-06	0.000160352
chr17	Intron (uc002huk.2/5914, intron 1 of 8)	-4074	ENSG00000131759	RARA	retinoic acid receptor alpha	cg22521260_TC21	-14.0656	2.83625	1.08e-06	0.000163865
chr7	Promoter (<=1kb)	121	ENSG00000136244	IL6	interleukin 6	cg10760999_TC21	-5.17706	1.04526	1.12e-06	0.000168174
chr12	Distal Intergenic	-3582	ENSG00000130787	HIP1R	huntingtin interacting protein 1 related	cg18247374_TC21	23.0782	4.65993	1.12e-06	0.000168174
chr12	Intron (uc001ucw.1/uc001ucw.1, intron 1 of 4)	-4303	ENSG00000255398	HCAR3	hydroxycarboxylic acid receptor 3	cg18245492_BC11	17.1848	3.47485	1.16e-06	0.000173368
chr5	Promoter (<=1kb)	-382	ENSG00000131507	NDFIP1	Nedd4 family interacting protein 1	cg08638206_BC21	23.6659	4.78713	1.17e-06	0.000174311
chr5	Distal Intergenic	-15662	ENSG00000213347	MXD3	MAX dimerization protein 3	cg08956024_TC21	-10.5328	2.13237	1.19e-06	0.000177261
chr17	Intron (uc002jdz.2/2081, intron 1 of 21)	14190	ENSG00000178607	ERN1	endoplasmic reticulum to nucleus signaling 1	cg22812036_BC21	-17.8223	3.61324	1.23e-06	0.000182705
chr6	Promoter (<=1kb)	123	ENSG00000179344	HLA-DQB1	major histocompatibility complex, class II, DQ beta 1	cg09379775_TC11	3.33395	0.676011	1.23e-06	0.000182722
chr7	Distal Intergenic	-38777	ENSG00000105976	MET	MET proto-oncogene, receptor tyrosine kinase	cg11602592_TC21	15.7108	3.18706	1.25e-06	0.000184101
chr6	Promoter (<=1kb)	94	ENSG00000179344	HLA-DQB1	major histocompatibility complex, class II, DQ beta 1	cg09379780_BC11	1.59203	0.323278	1.28e-06	0.000187747
chr16	Intron (uc002ezl.3/55697, intron 1 of 5)	5907	ENSG00000103043	VAC14	VAC14 component of PIKFYVE complex	cg21693589_BC21	12.9341	2.62669	1.28e-06	0.000187747
chr13	Intron (uc001voa.4/337867, intron 4 of 8)	3524	ENSG00000169508	GPR183	G protein-coupled receptor 183	cg19058977_TC21	14.2529	2.89751	1.31e-06	0.000191783
chr3	Promoter (<=1kb)	-807	ENSG00000174004	NRROS	negative regulator of reactive oxygen species	cg06049722_TC21	13.8744	2.82113	1.32e-06	0.00019205
chr19	Intron (uc002lrj.4/22904, intron 2 of 28)	5895	ENSG00000064932	SBNO2	strawberry notch homolog 2	cg23865732_BC21	-10.1618	2.06754	1.34e-06	0.000194301
chr17	Intron (uc010wfs.2/3728, intron 4 of 8)	-10505	ENSG00000173812	EIF1	eukaryotic translation initiation factor 1	cg22535949_BC21	23.2309	4.73156	1.37e-06	0.000198515
chr12	Promoter (1-2kb)	1799	ENSG00000111252	SH2B3	SH2B adaptor protein 3	cg18094036_BC21	13.6066	2.7726	1.39e-06	0.000200025
chr17	Intron (uc002huk.2/5914, intron 1 of 8)	5078	ENSG00000131759	RARA	retinoic acid receptor alpha	cg22521212_TC21	-22.0285	4.49056	1.4e-06	0.000201327
chr16	Intron (uc002dan.4/23274, intron 9 of 20)	44519	ENSG00000038532	CLEC16A	C-type lectin domain containing 16A	cg21129326_BC21	-15.0476	3.07032	1.43e-06	0.000205097
chr6	Distal Intergenic	-37596	ENSG00000137331	IER3	immediate early response 3	cg09356218_BC21	-10.1595	2.07489	1.46e-06	0.000208327
chr9	Intron (uc004bof.3/10783, intron 1 of 9)	-11548	ENSG00000119408	NEK6	NIMA related kinase 6	cg14230112_TC21	-12.7257	2.5988	1.46e-06	0.000208327
chr9	Intron (uc003zjg.4/80380, intron 6 of 6)	40831	ENSG00000197646	PDCD1LG2	programmed cell death 1 ligand 2	cg13373228_TC21	-10.7063	2.18782	1.48e-06	0.000210468
chr8	Intron (uc003xbs.3/5533, intron 13 of 13)	-11995	ENSG00000120896	SORBS3	sorbin and SH3 domain containing 3	cg12293317_TC21	-16.7419	3.42318	1.5e-06	0.000212678
chr9	Intron (uc004bof.3/10783, intron 1 of 9)	-9040	ENSG00000119408	NEK6	NIMA related kinase 6	cg14230174_TC11	10.3662	2.12005	1.51e-06	0.00021317
chr11	Promoter (<=1kb)	908	ENSG00000110080	ST3GAL4	ST3 beta-galactoside alpha-2,3-sialyltransferase 4	cg17050220_BC21	-11.9425	2.44447	1.54e-06	0.000216005
chr17	Intron (uc002glu.4/23533, intron 1 of 17)	23960	ENSG00000141506	PIK3R5	phosphoinositide-3-kinase regulatory subunit 5	cg22158114_BC21	-9.13921	1.87044	1.54e-06	0.000216005
chr20	Distal Intergenic	-3042	ENSG00000171940	ZNF217	zinc finger protein 217	cg25420370_TC21	-15.118	3.09655	1.56e-06	0.000218767
chr17	Distal Intergenic	24336	ENSG00000126353	CCR7	C-C motif chemokine receptor 7	cg22524788_TC21	-10.7304	2.19868	1.58e-06	0.000220006
chr2	Intron (uc010fix.3/3554, intron 1 of 11)	34633	ENSG00000115594	IL1R1	interleukin 1 receptor type 1	cg03240387_BC21	10.3967	2.13129	1.6e-06	0.000221586
chr3	3' UTR	5116	ENSG00000170266	GLB1	galactosidase beta 1	cg04725049_BC21	18.1475	3.72059	1.6e-06	0.000221586
chr17	Intron (uc002huw.3/1236, intron 1 of 2)	3760	ENSG00000126353	CCR7	C-C motif chemokine receptor 7	cg22525168_BC21	20.4895	4.20555	1.64e-06	0.000225475
chr9	Intron (uc004bof.3/10783, intron 1 of 9)	-6694	ENSG00000119408	NEK6	NIMA related kinase 6	cg14230231_TC21	12.0394	2.47076	1.64e-06	0.000225475
chr11	Intron (uc001mwo.4/79899, intron 1 of 8)	-12908	ENSG00000135362	PRR5L	proline rich 5 like	cg16209798_BC21	17.6014	3.6123	1.64e-06	0.000225475
chr9	Intron (uc004bof.3/10783, intron 1 of 9)	13155	ENSG00000119408	NEK6	NIMA related kinase 6	cg14229910_TC21	24.0862	4.94506	1.65e-06	0.000226135
chr2	Distal Intergenic	-87664	ENSG00000162882	HAAO	3-hydroxyanthranilate 3,4-dioxygenase	cg02732893_BC21	-19.5951	4.02732	1.69e-06	0.000230424
chr6	Downstream (<=300bp)	4966	ENSG00000204592	HLA-E	major histocompatibility complex, class I, E	cg09351867_TC21	-22.3017	4.58328	1.69e-06	0.000230424
chr2	Intron (uc002sup.3/30818, intron 2 of 8)	19699	ENSG00000115041	KCNIP3	potassium voltage-gated channel interacting protein 3	cg03163573_BC21	19.5696	4.02475	1.72e-06	0.000233286
chr7	Promoter (<=1kb)	125	ENSG00000136244	IL6	interleukin 6	cg10761000_BC11	-3.70732	0.762968	1.75e-06	0.000235483
chr12	Promoter (<=1kb)	56	ENSG00000186815	TPCN1	two pore segment channel 1	cg18118027_TC21	22.4621	4.6222	1.74e-06	0.000235483
chr5	Intron (uc003lwx.4/348938, intron 2 of 5)	3635	ENSG00000172548	NIPAL4	NIPA like domain containing 4	cg08762374_TC21	18.8725	3.88941	1.8e-06	0.000242487
chr6	Intron (uc003pss.4/84071, intron 12 of 17)	63493	ENSG00000080546	SESN1	sestrin 1	cg09945604_BC21	13.3673	2.76135	1.9e-06	0.000255193
chr17	Intron (uc002jvw.3/9267, intron 1 of 12)	10052	ENSG00000108669	CYTH1	cytohesin 1	cg23019638_TC21	-8.09543	1.67303	1.92e-06	0.000256937
chr16	Promoter (2-3kb)	2506	ENSG00000149925	ALDOA	aldolase, fructose-bisphosphate A	cg21360849_BC21	14.7557	3.05193	1.96e-06	0.000260971
chr16	Intron (uc002ezl.3/55697, intron 1 of 5)	5866	ENSG00000103043	VAC14	VAC14 component of PIKFYVE complex	cg21693590_TC21	17.0672	3.54023	2.09e-06	0.000277093
chr12	Intron (uc001sgl.4/9840, intron 2 of 8)	5948	ENSG00000135426	TESPA1	thymocyte expressed, positive selection associated 1	cg17655980_TC21_F	-19.445	4.03295	2.09e-06	0.000277093
chr16	Intron (uc010vpb.2/9780, intron 1 of 50)	13804	ENSG00000103335	PIEZO1	piezo type mechanosensitive ion channel component 1	cg21946565_BC11	-6.54397	1.35812	2.12e-06	0.0002796
chr13	Intron (uc010acc.1/2308, intron 1 of 2)	47956	ENSG00000150907	FOXO1	forkhead box O1	cg18652232_BC21	-27.6227	5.73502	2.14e-06	0.0002813
chr11	Intron (uc009yzk.2/5049, intron 5 of 5)	-6040	ENSG00000149577	SIDT2	SID1 transmembrane family member 2	cg16942391_BC21	16.2296	3.37442	2.21e-06	0.000289757
chr8	3' UTR	20209	ENSG00000168490	PHYHIP	phytanoyl-CoA 2-hydroxylase interacting protein	cg12288450_TC21	-9.66506	2.01038	2.23e-06	0.000291681
chr17	3' UTR	11350	ENSG00000126353	CCR7	C-C motif chemokine receptor 7	cg22525023_BC21	-11.5795	2.4112	2.28e-06	0.000298023
chr1	Distal Intergenic	31050	ENSG00000116514	RNF19B	ring finger protein 19B	cg00548679_BC21	16.7692	3.49406	2.32e-06	0.000300581
chr11	Promoter (1-2kb)	1042	ENSG00000196914	ARHGEF12	Rho guanine nucleotide exchange factor 12	cg16987204_BC21	11.1052	2.31384	2.31e-06	0.000300581
chr7	Intron (uc011kit.2/10552, intron 11 of 13)	5978	ENSG00000130429	ARPC1B	actin related protein 2/3 complex subunit 1B	cg11443332_TC21	-20.8052	4.33599	2.33e-06	0.000301279
chr15	Distal Intergenic	25220	ENSG00000104081	BMF	Bcl2 modifying factor	cg20272663_BC21	17.1021	3.566	2.35e-06	0.00030378
chr13	Distal Intergenic	10634	ENSG00000186009	ATP4B	ATPase H+/K+ transporting subunit beta	cg19219380_BC21	12.0399	2.51226	2.39e-06	0.000307808
chr7	Promoter (1-2kb)	-1237	NA	JAZF1-AS1	JAZF1 antisense RNA 1	cg10814445_BC11	8.21842	1.71554	2.41e-06	0.000309684
chr8	Intron (uc003xbs.3/5533, intron 13 of 13)	-11701	ENSG00000120896	SORBS3	sorbin and SH3 domain containing 3	cg12293320_BC21	-11.3055	2.36289	2.48e-06	0.000317584
chr19	Promoter (2-3kb)	2080	ENSG00000090006	LTBP4	latent transforming growth factor beta binding protein 4	cg24534036_TC21	18.6581	3.90309	2.53e-06	0.000323053
chr12	Intron (uc001snb.3/4035, intron 1 of 6)	-4230	ENSG00000166888	STAT6	signal transducer and activator of transcription 6	cg17681406_TC21	21.7998	4.56173	2.55e-06	0.00032442
chr5	Intron (uc003lww.3/8728, intron 3 of 22)	34528	ENSG00000135074	ADAM19	ADAM metallopeptidase domain 19	cg08763227_TC11	19.0969	3.99917	2.59e-06	0.000328928
chr8	Intron (uc003xbs.3/5533, intron 13 of 13)	-11878	ENSG00000120896	SORBS3	sorbin and SH3 domain containing 3	cg12293318_BC21	-17.4013	3.64449	2.6e-06	0.000328928
chr17	Promoter (2-3kb)	-2457	ENSG00000006062	MAP3K14	mitogen-activated protein kinase kinase kinase 14	cg22601525_TC21	31.3382	6.57333	2.69e-06	0.000339265
chr20	Intron (uc031rss.1/140688, intron 4 of 10)	-24832	ENSG00000197183	NOL4L	nucleolar protein 4 like	cg25156334_TC21	-18.3791	3.85725	2.72e-06	0.000342543
chr17	Intron (uc010ckd.3/23108, intron 10 of 24)	80526	ENSG00000262628	OR1D5	olfactory receptor family 1 subfamily D member 5	cg22053880_BC21	19.1484	4.02403	2.8e-06	0.000351824
chr22	Promoter (1-2kb)	1543	ENSG00000198355	PIM3	Pim-3 proto-oncogene, serine/threonine kinase	cg26546499_BC21	-11.9768	2.51933	2.86e-06	0.000358388
chr11	Promoter (1-2kb)	1061	ENSG00000196914	ARHGEF12	Rho guanine nucleotide exchange factor 12	cg16987206_BC21	9.81915	2.06794	2.94e-06	0.000366983
chr7	Promoter (<=1kb)	169	ENSG00000136244	IL6	interleukin 6	cg10761002_TC21	-6.40932	1.35004	2.95e-06	0.000367294
chr12	Promoter (1-2kb)	-1738	ENSG00000123384	LRP1	LDL receptor related protein 1	cg17681267_TC21	15.8962	3.34904	2.97e-06	0.000367999
chr17	Promoter (1-2kb)	1865	ENSG00000184922	FMNL1	formin like 1	cg22599731_BC21	-9.71763	2.05013	3.06e-06	0.00037825
chr17	Distal Intergenic	14491	ENSG00000177369	FLJ40194	uncharacterized FLJ40194	cg22654730_TC21	26.4297	5.57967	3.1e-06	0.000382929
chr8	Distal Intergenic	-25420	ENSG00000153310	CYRIB	CYFIP related Rac1 interactor B	cg13126500_BC21	-8.43874	1.78216	3.13e-06	0.000383806
chr16	Intron (uc010vpb.2/9780, intron 1 of 50)	13787	ENSG00000103335	PIEZO1	piezo type mechanosensitive ion channel component 1	cg21946566_BC21	-6.7295	1.42111	3.12e-06	0.000383806
chr16	Intron (uc010vpb.2/9780, intron 1 of 50)	13783	ENSG00000103335	PIEZO1	piezo type mechanosensitive ion channel component 1	cg21946567_BC21	-8.51883	1.80012	3.17e-06	0.000387707
chr17	Promoter (2-3kb)	-2877	ENSG00000141540	TTYH2	tweety family member 2	cg22927693_TC21	33.7239	7.12899	3.19e-06	0.000389964
chr18	Intron (uc002lhm.1/10892, intron 2 of 16)	20019	ENSG00000172175	MALT1	MALT1 paracaspase	cg23613567_BC21	-16.64	3.52452	3.34e-06	0.000406093
chr2	Intron (uc021vuj.1/91526, intron 1 of 27)	23373	ENSG00000065413	ANKRD44	ankyrin repeat domain 44	cg03975663_TC21	-11.1706	2.36855	3.41e-06	0.000414495
chr19	Intron (uc002mek.3/4298, intron 5 of 11)	56264	ENSG00000130382	MLLT1	MLLT1 super elongation complex subunit	cg24019077_BC21	-15.7715	3.34512	3.44e-06	0.000416148
chr13	Intron (uc001voa.4/337867, intron 4 of 8)	3327	ENSG00000169508	GPR183	G protein-coupled receptor 183	cg19058983_BC21	13.326	2.82697	3.45e-06	0.000416788
chr1	Distal Intergenic	-3701	ENSG00000179051	RCC2	regulator of chromosome condensation 2	cg00317657_TC21	29.8733	6.33833	3.46e-06	0.000417151
chr12	Intron (uc031qhz.1/4284, intron 1 of 2)	-4220	ENSG00000176422	SPRYD4	SPRY domain containing 4	cg17672566_TC21	23.3379	4.9618	3.62e-06	0.000434915
chr16	Intron (uc002doi.1/197370, intron 2 of 7)	22835	ENSG00000155666	KDM8	lysine demethylase 8	cg21315885_TC21	-10.1684	2.16232	3.64e-06	0.000435727
chr13	Intron (uc001voa.4/337867, intron 4 of 8)	3610	ENSG00000169508	GPR183	G protein-coupled receptor 183	cg19058976_BC21	10.9927	2.33905	3.69e-06	0.000440489
chr22	Distal Intergenic	-34257	ENSG00000075240	GRAMD4	GRAM domain containing 4	cg26480229_BC21	-15.4917	3.29706	3.7e-06	0.000441331
chr9	Intron (uc004azb.2/1306, intron 35 of 41)	-47762	ENSG00000106799	TGFBR1	transforming growth factor beta receptor 1	cg14013985_TC21	-11.4323	2.43402	3.73e-06	0.000443758
chr9	Promoter (2-3kb)	2532	ENSG00000130045	NXNL2	nucleoredoxin like 2	cg13888023_TC21	24.192	5.15156	3.75e-06	0.000444031
chr13	Intron (uc001voa.4/337867, intron 4 of 8)	3456	ENSG00000169508	GPR183	G protein-coupled receptor 183	cg19058981_TC21	10.8009	2.30024	3.76e-06	0.000444031
chr17	Intron (uc002hsu.4/22806, intron 3 of 7)	-14867	ENSG00000161405	IKZF3	IKAROS family zinc finger 3	cg22512611_TC21	-17.082	3.6383	3.76e-06	0.000444031
chr9	Intron (uc004ard.1/100129316, intron 1 of 3)	3691	NA	LOC100129316	uncharacterized LOC100129316	cg13914570_BC21	24.5734	5.235	3.78e-06	0.000444899
chr15	Intron (uc002aqj.3/4088, intron 1 of 8)	28185	ENSG00000166949	SMAD3	SMAD family member 3	cg20542686_BC21	-15.5285	3.31045	3.84e-06	0.00045056
chr12	3' UTR	7268	ENSG00000166886	NAB2	NGFI-A binding protein 2	cg17680874_TC21	31.2555	6.66595	3.87e-06	0.000453407
chr2	Intron (uc021vuj.1/91526, intron 1 of 27)	16926	ENSG00000065413	ANKRD44	ankyrin repeat domain 44	cg03975713_TC21	-7.27454	1.55176	3.89e-06	0.00045413
chr6	Promoter (<=1kb)	1000	ENSG00000196812	ZSCAN16	zinc finger and SCAN domain containing 16	cg09328297_TC21	-13.0003	2.77741	4.02e-06	0.000467233
chr16	Intron (uc002fnh.1/uc002fnh.1, intron 1 of 2)	-17565	ENSG00000167522	ANKRD11	ankyrin repeat domain containing 11	cg21967147_BC21	-12.38	2.64511	4.03e-06	0.000467233
chr9	Intron (uc004bof.3/10783, intron 1 of 9)	-5155	ENSG00000119408	NEK6	NIMA related kinase 6	cg14230271_BC21	22.1513	4.73311	4.03e-06	0.000467233
chr3	Promoter (<=1kb)	648	ENSG00000164054	SHISA5	shisa family member 5	cg04865286_BC21	12.796	2.73996	4.22e-06	0.000484222
chr17	Distal Intergenic	-31630	ENSG00000167117	ANKRD40CL	ANKRD40 C-terminal like	cg22679213_BC21	28.8683	6.18054	4.21e-06	0.000484222
chr18	Promoter (2-3kb)	2663	ENSG00000197632	SERPINB2	serpin family B member 2	cg23660708_TC21	25.3815	5.43394	4.21e-06	0.000484222
chr5	Promoter (1-2kb)	1058	ENSG00000112984	KIF20A	kinesin family member 20A	cg08584957_TC21	15.8897	3.40244	4.22e-06	0.000484222
chr17	Intron (uc010cwp.1/7067, intron 1 of 8)	9619	ENSG00000126351	THRA	thyroid hormone receptor alpha	cg22516797_BC21	-17.9346	3.84312	4.29e-06	0.000490671
chr17	Intron (uc010ckd.3/23108, intron 10 of 24)	80436	ENSG00000262628	OR1D5	olfactory receptor family 1 subfamily D member 5	cg22053882_TC21	17.7492	3.81551	4.59e-06	0.000523815
chr17	Promoter (1-2kb)	1339	ENSG00000131759	RARA	retinoic acid receptor alpha	cg22521323_TC21	-16.1261	3.47089	4.71e-06	0.000535139
chr17	Distal Intergenic	-4343	ENSG00000108784	NAGLU	N-acetyl-alpha-glucosaminidase	cg22551490_BC21	26.4803	5.69942	4.71e-06	0.000535139
chr1	Distal Intergenic	6954	ENSG00000168264	IRF2BP2	interferon regulatory factor 2 binding protein 2	cg28011060_BC21	10.4147	2.24214	4.74e-06	0.000536468
chr1	Intron (uc001bjq.3/864, intron 2 of 4)	5034	ENSG00000020633	RUNX3	RUNX family transcription factor 3	cg00429126_BC21	-16.9422	3.64783	4.75e-06	0.000536468
chr19	Distal Intergenic	-3948	ENSG00000064961	HMG20B	high mobility group 20B	cg23948274_TC21	18.7968	4.04825	4.78e-06	0.000538267
chr17	Promoter (<=1kb)	844	ENSG00000131759	RARA	retinoic acid receptor alpha	cg22521147_TC21	25.4722	5.48844	4.82e-06	0.000542162
chr5	Distal Intergenic	-5482	ENSG00000145506	NKD2	NKD inhibitor of WNT signaling pathway 2	cg07565824_BC21	-10.8791	2.34829	5.01e-06	0.000561686
chr17	Intron (uc002huk.2/5914, intron 1 of 8)	-4545	ENSG00000131759	RARA	retinoic acid receptor alpha	cg22521250_TC21	-16.974	3.66463	5.03e-06	0.000562712
chr17	Distal Intergenic	63561	NA	LOC100507351	uncharacterized LOC100507351	cg22997151_TC21	-6.11512	1.32043	5.05e-06	0.00056309
chr17	Promoter (1-2kb)	1252	ENSG00000166582	CENPV	centromere protein V	cg20855296_BC21	15.0459	3.24948	5.07e-06	0.000564045
chr17	Intron (uc002iiw.1/9020, intron 1 of 16)	-11771	ENSG00000006062	MAP3K14	mitogen-activated protein kinase kinase kinase 14	cg22601203_BC21	-12.661	2.73487	5.09e-06	0.000564613
chr3	Distal Intergenic	-83539	ENSG00000228221	LINC00578	long intergenic non-protein coding RNA 578	cg05853589_TC21	12.3408	2.66658	5.12e-06	0.000567163
chr13	Intron (uc001voa.4/337867, intron 4 of 8)	3478	ENSG00000169508	GPR183	G protein-coupled receptor 183	cg19058979_BC21	10.0514	2.17335	5.19e-06	0.000573831
chr2	Promoter (1-2kb)	1694	ENSG00000156966	B3GNT7	UDP-GlcNAc:betaGal beta-1,3-N-acetylglucosaminyltransferase 7	cg04268687_BC21	32.5014	7.03086	5.25e-06	0.000577633
chr6	Intron (uc003nvx.2/7920, intron 10 of 19)	-6491	ENSG00000204428	LY6G5C	lymphocyte antigen 6 family member G5C	cg09367750_BC21	29.5102	6.38499	5.27e-06	0.000577633
chr12	Distal Intergenic	-8224	ENSG00000111252	SH2B3	SH2B adaptor protein 3	cg18093715_BC21	9.38935	2.03132	5.26e-06	0.000577633
chr16	Intron (uc002doi.1/197370, intron 2 of 7)	22507	ENSG00000155666	KDM8	lysine demethylase 8	cg21315878_TC21	-10.4857	2.27117	5.39e-06	0.000589326
chr22	Intron (uc003bhx.3/23151, intron 4 of 17)	-12851	ENSG00000075240	GRAMD4	GRAM domain containing 4	cg26482099_BC21	20.8613	4.5193	5.41e-06	0.000590111
chr9	3' UTR	-41835	ENSG00000127080	IPPK	inositol-pentakisphosphate 2-kinase	cg13933425_TC21	-11.725	2.542	5.49e-06	0.000598317
chr11	Intron (uc009yni.3/923, intron 1 of 5)	24141	ENSG00000013725	CD6	CD6 molecule	cg16395222_BC21	28.0517	6.08492	5.56e-06	0.000602171
chr1	Exon (uc001avh.3/7799, exon 8 of 9)	33119	ENSG00000116731	PRDM2	PR/SET domain 2	cg27544405_BC21	13.8007	2.99329	5.54e-06	0.000602171
chr1	Promoter (2-3kb)	2623	ENSG00000143365	RORC	RAR related orphan receptor C	cg01415247_BC21	32.4537	7.04158	5.59e-06	0.000603912
chr13	Intron (uc001une.3/51084, intron 6 of 7)	21985	ENSG00000263978	MIR4499	microRNA 4499	cg18462323_TC21	8.22237	1.78424	5.6e-06	0.000603913
chr2	Intron (uc010zpc.1/728294, intron 3 of 11)	6816	ENSG00000180902	D2HGDH	D-2-hydroxyglutarate dehydrogenase	cg04433779_TC21	-14.696	3.19211	5.72e-06	0.000614909
chr6	Promoter (<=1kb)	820	ENSG00000197153	H3C12	H3 clustered histone 12	cg09326388_TC21	14.12	3.07277	5.94e-06	0.000637998
chr16	Intron (uc002cow.3/84231, intron 1 of 20)	3901	ENSG00000131653	TRAF7	TNF receptor associated factor 7	cg20993603_BC21	23.6081	5.13822	5.96e-06	0.00063825
chr20	Promoter (1-2kb)	1179	ENSG00000243509	TNFRSF6B	TNF receptor superfamily member 6b	cg25581231_TC11	-2.12863	0.46346	6.01e-06	0.000641669
chr11	Distal Intergenic	4293	ENSG00000148926	ADM	adrenomedullin	cg16011401_BC21	25.0136	5.44871	6.07e-06	0.000646456
chr6	Intron (uc003obd.1/uc003obd.1, intron 1 of 1)	-32385	ENSG00000204301	NOTCH4	notch receptor 4	cg09376308_TC21	16.6821	3.63809	6.21e-06	0.000660736
chr8	Intron (uc003ysj.3/uc003ysj.3, intron 2 of 2)	3728	ENSG00000283710	MIR1204	microRNA 1204	cg13109590_TC21	-21.2395	4.63354	6.26e-06	0.000663761
chr7	Promoter (1-2kb)	-1225	NA	JAZF1-AS1	JAZF1 antisense RNA 1	cg10814446_BC11	7.92001	1.72903	6.35e-06	0.000672042
chr19	Distal Intergenic	-6714	ENSG00000142273	CBLC	Cbl proto-oncogene C	cg24592062_TC21	19.1964	4.1928	6.41e-06	0.000677174
chr17	Intron (uc010cvy.3/93210, intron 1 of 4)	7867	ENSG00000141744	PNMT	phenylethanolamine N-methyltransferase	cg22510616_TC21	-13.0295	2.84688	6.46e-06	0.0006807
chr3	Promoter (1-2kb)	1424	ENSG00000213672	NCKIPSD	NCK interacting protein with SH3 domain	cg04868997_TC21	21.1656	4.62516	6.48e-06	0.000680864
chr3	Intron (uc003cfh.1/2720, intron 15 of 15)	47359	ENSG00000183813	CCR4	C-C motif chemokine receptor 4	cg04724080_BC21	28.393	6.20709	6.53e-06	0.000685158
chr1	Intron (uc001dbu.1/3716, intron 8 of 24)	-18448	ENSG00000162434	JAK1	Janus kinase 1	cg00879994_BC21	12.5655	2.74749	6.56e-06	0.000686119
chr1	Intron (uc001awa.1/114827, intron 12 of 15)	-3585	ENSG00000142621	FHAD1	forkhead associated phosphopeptide binding domain 1	cg00281393_BC21	16.1929	3.5452	6.74e-06	0.000701413
chr12	Intron (uc001smx.3/23306, intron 3 of 7)	8903	ENSG00000166881	NEMP1	nuclear envelope integral membrane protein 1	cg17680237_BC21	16.7394	3.6648	6.73e-06	0.000701413
chr1	Promoter (1-2kb)	-1189	ENSG00000211575	MIR760	microRNA 760	cg01079381_TC21	17.5221	3.83665	6.75e-06	0.000701488
chr20	Promoter (<=1kb)	49	ENSG00000203896	LIME1	Lck interacting transmembrane adaptor 1	cg25582207_TC11	-12.0584	2.64092	6.78e-06	0.000703171
chr6	Intron (uc003obd.1/uc003obd.1, intron 1 of 1)	-32159	ENSG00000204301	NOTCH4	notch receptor 4	cg09376307_TC21	13.0911	2.87064	6.96e-06	0.000719613
chr17	Promoter (1-2kb)	1960	ENSG00000184922	FMNL1	formin like 1	cg22599901_BC21	-17.917	3.92992	7e-06	0.000721949
chr3	3' UTR	4966	ENSG00000170266	GLB1	galactosidase beta 1	cg04725051_BC21	26.8785	5.89746	7.04e-06	0.000725126
chr5	Distal Intergenic	-15578	ENSG00000213347	MXD3	MAX dimerization protein 3	cg08956023_TC21	-11.2117	2.46047	7.07e-06	0.000726465
chr15	Intron (uc002bov.2/374655, intron 1 of 4)	41333	ENSG00000182054	IDH2	isocitrate dehydrogenase (NADP(+)) 2	cg20787148_TC21	23.6044	5.18183	7.12e-06	0.000729774
chr11	Promoter (<=1kb)	880	ENSG00000110080	ST3GAL4	ST3 beta-galactoside alpha-2,3-sialyltransferase 4	cg17050216_BC11	-12.2252	2.68468	7.17e-06	0.000729846
chr9	Intron (uc003zjg.4/80380, intron 6 of 6)	40823	ENSG00000197646	PDCD1LG2	programmed cell death 1 ligand 2	cg13373227_TC21	-9.43348	2.07153	7.16e-06	0.000729846
chr11	Intron (uc001lwn.3/3784, intron 2 of 15)	72059	ENSG00000053918	KCNQ1	potassium voltage-gated channel subfamily Q member 1	cg15931634_TC21	-22.8331	5.0133	7.14e-06	0.000729846
chr20	Intron (uc002xuu.4/9334, intron 1 of 8)	22699	ENSG00000158470	B4GALT5	beta-1,4-galactosyltransferase 5	cg25367285_TC21	-13.149	2.8884	7.21e-06	0.000732631
chr6	Promoter (1-2kb)	1900	ENSG00000232629	HLA-DQB2	major histocompatibility complex, class II, DQ beta 2	cg09380436_BC11	-3.65269	0.803176	7.36e-06	0.000746103
chr20	Promoter (<=1kb)	221	ENSG00000203896	LIME1	Lck interacting transmembrane adaptor 1	cg25582214_BC11	-20.3385	4.47492	7.46e-06	0.000753919
chr12	Promoter (1-2kb)	-1012	ENSG00000065361	ERBB3	erb-b2 receptor tyrosine kinase 3	cg17666373_BC21	23.676	5.21296	7.57e-06	0.000763245
chr1	3' UTR	10876	ENSG00000182795	C1orf116	chromosome 1 open reading frame 116	cg01879481_TC21	27.3434	6.02746	7.75e-06	0.000778079
chr22	Distal Intergenic	-11763	ENSG00000242247	ARFGAP3	ADP ribosylation factor GTPase activating protein 3	cg26407142_TC21	-20.4865	4.51551	7.73e-06	0.000778079
chr4	Intron (uc003gbc.2/10336, intron 1 of 4)	-12247	ENSG00000185619	PCGF3	polycomb group ring finger 3	cg06084115_BC21	12.6715	2.7941	7.8e-06	0.000779438
chr17	Promoter (1-2kb)	-1069	ENSG00000131477	RAMP2	receptor activity modifying protein 2	cg22556341_TC21	9.19562	2.02753	7.79e-06	0.000779438
chr1	Promoter (<=1kb)	192	ENSG00000136634	IL10	interleukin 10	cg01877218_BC21	-18.4497	4.07384	8.02e-06	0.000799903
chr8	Intron (uc003xos.2/5327, intron 1 of 13)	-6659	ENSG00000104368	PLAT	plasminogen activator, tissue type	cg12480758_TC21	-17.8544	3.9443	8.1e-06	0.00080608
chr15	Intron (uc002awc.1/4016, intron 6 of 6)	-23147	ENSG00000261801	LOXL1-AS1	LOXL1 antisense RNA 1	cg20612860_BC21	-18.8239	4.15907	8.12e-06	0.000806607
chr11	3' UTR	3246	ENSG00000160683	CXCR5	C-X-C motif chemokine receptor 5	cg16965879_BC21	21.1929	4.68375	8.16e-06	0.000809264
chr16	Intron (uc010vpb.2/9780, intron 1 of 50)	13838	ENSG00000103335	PIEZO1	piezo type mechanosensitive ion channel component 1	cg21946563_BC21	-5.25518	1.16183	8.22e-06	0.000813213
chr17	Promoter (1-2kb)	-1785	ENSG00000185504	FAAP100	FA core complex associated protein 100	cg23091342_BC21	-13.457	2.9765	8.3e-06	0.000817742
chr21	Promoter (1-2kb)	1432	ENSG00000234883	MIR155HG	MIR155 host gene	cg25727006_BC21	-9.33327	2.06443	8.3e-06	0.000817742
chr22	Intron (uc003bgg.1/2192, intron 14 of 14)	49900	ENSG00000077942	FBLN1	fibulin 1	cg26457025_BC21	10.5754	2.34055	8.4e-06	0.000825742
chr7	Intron (uc003slw.3/29886, intron 1 of 10)	6711	ENSG00000106266	SNX8	sorting nexin 8	cg10562002_BC21	-8.59372	1.90337	8.53e-06	0.000836272
chr10	Intron (uc010qfb.1/642819, intron 1 of 3)	15366	ENSG00000243660	ZNF487	zinc finger protein 487	cg14981501_BC21	-16.5428	3.66479	8.57e-06	0.000838307
chr6	Distal Intergenic	-538860	ENSG00000008083	JARID2	jumonji and AT-rich interaction domain containing 2	cg09193779_TC21	20.1712	4.4713	8.67e-06	0.00084626
chr13	Promoter (1-2kb)	1023	ENSG00000125257	ABCC4	ATP binding cassette subfamily C member 4	cg19019896_TC21	12.792	2.83581	8.69e-06	0.00084626
chr5	Promoter (<=1kb)	-718	ENSG00000081059	TCF7	transcription factor 7	cg08545680_TC21	-20.7002	4.59243	8.82e-06	0.000857479
chr5	Intron (uc003kwn.3/8572, intron 1 of 6)	3300	ENSG00000131435	PDLIM4	PDZ and LIM domain 4	cg08523330_TC21	-11.3368	2.51543	8.84e-06	0.000857752
chr20	Promoter (1-2kb)	1525	ENSG00000203896	LIME1	Lck interacting transmembrane adaptor 1	cg25582240_BC11	-10.387	2.30549	8.91e-06	0.00086199
chr1	Intron (uc001apt.3/9563, intron 1 of 4)	10058	ENSG00000049239	H6PD	hexose-6-phosphate dehydrogenase/glucose 1-dehydrogenase	cg00187463_BC21	-16.7715	3.72607	9.07e-06	0.000876412
chr12	Promoter (1-2kb)	-1564	ENSG00000123384	LRP1	LDL receptor related protein 1	cg17681273_BC21	13.7604	3.05817	9.14e-06	0.000880679
chr12	Intron (uc001teo.1/2004, intron 1 of 4)	25362	ENSG00000111145	ELK3	ETS transcription factor ELK3	cg17950816_TC21	18.9233	4.20715	9.21e-06	0.000883508
chr22	Intron (uc003avm.2/1454, intron 5 of 14)	-9868	ENSG00000213923	CSNK1E	casein kinase 1 epsilon	cg26326200_TC21	-9.49477	2.11086	9.2e-06	0.000883508
chr1	Intron (uc001apd.3/473, intron 2 of 12)	4450	ENSG00000142599	RERE	arginine-glutamic acid dipeptide repeats	cg00175086_TC21	-13.8532	3.08447	9.48e-06	0.000906093
chr12	Promoter (1-2kb)	1944	ENSG00000111252	SH2B3	SH2B adaptor protein 3	cg18094038_TC21	9.87721	2.19903	9.47e-06	0.000906093
chr5	Promoter (1-2kb)	-1719	ENSG00000120129	DUSP1	dual specificity phosphatase 1	cg08895076_TC21	-11.7728	2.62211	9.54e-06	0.000910095
chr19	Intron (uc002lrj.4/22904, intron 2 of 28)	5919	ENSG00000064932	SBNO2	strawberry notch homolog 2	cg23865731_TC11	-7.29888	1.62649	9.64e-06	0.000917538
chr11	Distal Intergenic	231778	ENSG00000134954	ETS1	ETS proto-oncogene 1, transcription factor	cg17067492_TC21	-19.602	4.36944	9.7e-06	0.000921148
chr18	Intron (uc002lhm.1/10892, intron 2 of 16)	20056	ENSG00000172175	MALT1	MALT1 paracaspase	cg23613569_TC21	-13.4666	3.00525	9.92e-06	0.000940385
chr11	Distal Intergenic	-42179	ENSG00000160683	CXCR5	C-X-C motif chemokine receptor 5	cg16965013_BC21	23.079	5.15136	9.96e-06	0.000942022
chr6	Promoter (1-2kb)	1389	ENSG00000180596	H2BC4	H2B clustered histone 4	cg09302706_TC21	20.4273	4.56222	1.01e-05	0.000951343
chr1	Intron (uc001czf.2/100131060, intron 1 of 3)	29432	NA	LINC01135	long intergenic non-protein coding RNA 1135	cg00829769_TC21	9.19278	2.05419	1.02e-05	0.000957393
chr16	Intron (uc002doi.1/197370, intron 6 of 7)	11472	ENSG00000155666	KDM8	lysine demethylase 8	cg21315628_TC21	-10.2832	2.29778	1.02e-05	0.000957393
chr16	Intron (uc002doi.1/197370, intron 2 of 7)	22854	ENSG00000155666	KDM8	lysine demethylase 8	cg21315887_TC21	-11.2474	2.51547	1.04e-05	0.000971761
chr9	Intron (uc004cfa.1/6256, intron 2 of 2)	11255	ENSG00000263897	MIR4669	microRNA 4669	cg14419461_TC21	-10.1682	2.27882	1.08e-05	0.00101038
chr14	Intron (uc001wix.4/23428, intron 1 of 8)	4246	ENSG00000092068	SLC7A8	solute carrier family 7 member 8	cg19283368_TC21	28.7181	6.44026	1.09e-05	0.00101917
chr13	Intron (uc001vjd.3/688, intron 3 of 3)	13545	ENSG00000102554	KLF5	KLF transcription factor 5	cg18877594_BC21	20.4184	4.57872	1.09e-05	0.00101917
chr16	Intron (uc002doi.1/197370, intron 6 of 7)	11379	ENSG00000155666	KDM8	lysine demethylase 8	cg21315626_BC21	-11.4747	2.57369	1.1e-05	0.00102024
chr8	Promoter (<=1kb)	-44	ENSG00000283710	MIR1204	microRNA 1204	cg13109536_BC21	23.9597	5.37665	1.11e-05	0.00102809
chr9	Intron (uc004bof.3/10783, intron 1 of 9)	-9299	ENSG00000119408	NEK6	NIMA related kinase 6	cg14230165_TC21	26.3321	5.91	1.11e-05	0.00102936
chr9	Intron (uc004cfa.1/6256, intron 2 of 2)	11376	ENSG00000263897	MIR4669	microRNA 4669	cg14419466_BC21	-20.1001	4.51445	1.13e-05	0.00104155
chr5	Promoter (2-3kb)	-2411	ENSG00000152582	SPEF2	sperm flagellar 2	cg08534016_BC21	-12.6758	2.84736	1.13e-05	0.00104226
chr9	Intron (uc004bof.3/10783, intron 1 of 9)	-9308	ENSG00000119408	NEK6	NIMA related kinase 6	cg14230164_BC21	14.8323	3.3336	1.14e-05	0.0010503
chr9	Intron (uc004bof.3/10783, intron 1 of 9)	-6538	ENSG00000119408	NEK6	NIMA related kinase 6	cg14230235_TC21	15.4242	3.46681	1.14e-05	0.0010503
chr9	Intron (uc004cfa.1/6256, intron 2 of 2)	11326	ENSG00000263897	MIR4669	microRNA 4669	cg14419463_TC21	-19.6579	4.41985	1.15e-05	0.00105504
chr19	Intron (uc002mgk.2/92960, intron 3 of 4)	-7286	NA	NA	NA	cg24043434_TC21	12.9153	2.90552	1.16e-05	0.00106478
chr18	Distal Intergenic	9944	ENSG00000168454	TXNDC2	thioredoxin domain containing 2	cg23234768_BC21	22.7517	5.12094	1.18e-05	0.00107307
chr15	Intron (uc002bov.2/374655, intron 1 of 4)	41339	ENSG00000182054	IDH2	isocitrate dehydrogenase (NADP(+)) 2	cg20787147_BC21	22.476	5.0597	1.18e-05	0.00107433
chr7	Promoter (<=1kb)	842	ENSG00000198286	CARD11	caspase recruitment domain family member 11	cg10579524_BC21	-9.1699	2.06471	1.18e-05	0.00107651
chr6	Distal Intergenic	-37566	ENSG00000137331	IER3	immediate early response 3	cg09356217_TC21	-10.2896	2.31918	1.21e-05	0.00109598
chr6	Intron (uc003pnw.3/60468, intron 2 of 6)	111828	ENSG00000112182	BACH2	BTB domain and CNC homolog 2	cg09818313_BC21	-10.8028	2.436	1.22e-05	0.00110391
chr6	Distal Intergenic	-538892	ENSG00000008083	JARID2	jumonji and AT-rich interaction domain containing 2	cg09193777_BC21	18.7299	4.22445	1.22e-05	0.00110626
chr11	Intron (uc001psg.2/120425, intron 4 of 4)	9140	ENSG00000160593	JAML	junction adhesion molecule like	cg16956546_BC21	27.2267	6.14241	1.23e-05	0.00110762
chr9	Intron (uc004bof.3/10783, intron 1 of 9)	12842	ENSG00000119408	NEK6	NIMA related kinase 6	cg14229900_TC21	19.2667	4.34668	1.23e-05	0.00110762
chr6	Promoter (1-2kb)	1605	ENSG00000112658	SRF	serum response factor	cg08911427_BC21	-27.3648	6.17561	1.24e-05	0.00111003
chr12	Intron (uc001rqj.4/51564, intron 1 of 24)	-8557	ENSG00000061273	HDAC7	histone deacetylase 7	cg17560931_BC21	-23.0925	5.21101	1.24e-05	0.00111003
chr16	Intron (uc010cad.2/112755, intron 4 of 9)	11992	ENSG00000099365	STX1B	syntaxin 1B	cg21379705_BC21	17.2334	3.88968	1.24e-05	0.00111063
chr17	Intron (uc010ckd.3/23108, intron 10 of 24)	80457	ENSG00000262628	OR1D5	olfactory receptor family 1 subfamily D member 5	cg22053881_TC21	15.7422	3.55485	1.25e-05	0.00111912
chr17	Promoter (2-3kb)	2367	ENSG00000006062	MAP3K14	mitogen-activated protein kinase kinase kinase 14	cg22601354_BC21	-13.8129	3.1196	1.26e-05	0.00111991
chr7	Intron (uc003spt.3/9265, intron 1 of 12)	43111	ENSG00000008256	CYTH3	cytohesin 3	cg10637621_TC21	-12.688	2.86749	1.27e-05	0.00113018
chr14	Promoter (1-2kb)	1653	ENSG00000129521	EGLN3	egl-9 family hypoxia inducible factor 3	cg19363965_BC21	6.4055	1.44755	1.27e-05	0.00113018
chr10	Intron (uc010qfb.1/642819, intron 1 of 3)	16247	ENSG00000243660	ZNF487	zinc finger protein 487	cg14981507_BC21	27.1627	6.13995	1.28e-05	0.00113228
chr17	Promoter (<=1kb)	-398	ENSG00000141753	IGFBP4	insulin like growth factor binding protein 4	cg22523337_TC21	15.5321	3.51726	1.32e-05	0.00116983
chr4	Intron (uc011cep.2/4790, intron 5 of 23)	-17462	ENSG00000109320	NFKB1	nuclear factor kappa B subunit 1	cg06899141_TC21	-9.64518	2.18434	1.32e-05	0.00116983
chr6	Promoter (1-2kb)	1295	ENSG00000180596	H2BC4	H2B clustered histone 4	cg09302708_TC21	16.4154	3.71915	1.34e-05	0.00117711
chr10	Distal Intergenic	70197	ENSG00000215244	LINC02649	long intergenic non-protein coding RNA 2649	cg14612629_BC11	-7.44511	1.68745	1.35e-05	0.0011836
chr6	Distal Intergenic	-37441	ENSG00000137331	IER3	immediate early response 3	cg09356211_BC21	-6.57256	1.49097	1.37e-05	0.00120125
chr8	Promoter (1-2kb)	1930	NA	LY6E-DT	LY6E divergent transcript	cg13267042_BC21	-8.77727	1.9922	1.38e-05	0.00121172
chr19	Intron (uc002lrk.4/22904, intron 1 of 31)	19383	ENSG00000064932	SBNO2	strawberry notch homolog 2	cg23866808_TC21	-13.83	3.14569	1.44e-05	0.00125979
chr4	Intron (uc003gmo.4/116449, intron 18 of 18)	-39005	ENSG00000178163	ZNF518B	zinc finger protein 518B	cg15489693_TC21	12.1578	2.76569	1.44e-05	0.0012604
chr5	Distal Intergenic	-7304	ENSG00000125347	IRF1	interferon regulatory factor 1	cg08526090_TC21	-14.3277	3.25989	1.45e-05	0.00126227
chr17	Intron (uc031qxw.1/23293, intron 2 of 6)	4833	ENSG00000070366	SMG6	SMG6 nonsense mediated mRNA decay factor	cg22035511_BC21	18.4784	4.20793	1.47e-05	0.00128111
chr6	Promoter (<=1kb)	749	ENSG00000275379	H3C11	H3 clustered histone 11	cg09325988_BC21	14.5949	3.32893	1.52e-05	0.00131868
chr2	Intron (uc002tbc.3/9448, intron 2 of 31)	44518	ENSG00000071054	MAP4K4	mitogen-activated protein kinase kinase kinase kinase 4	cg03237167_BC21	17.1806	3.92082	1.54e-05	0.00131994
chr6	Intron (uc021ywr.1/3710, intron 18 of 57)	42535	ENSG00000137288	UQCC2	ubiquinol-cytochrome c reductase complex assembly factor 2	cg09391662_BC21	9.63197	2.19803	1.53e-05	0.00131994
chr8	Intron (uc011kzk.1/10174, intron 5 of 12)	-4656	ENSG00000120896	SORBS3	sorbin and SH3 domain containing 3	cg12293717_BC21	24.7573	5.64823	1.53e-05	0.00131994
chr21	Promoter (1-2kb)	1231	ENSG00000166979	EVA1C	eva-1 homolog C	cg25786109_BC21	9.8271	2.24267	1.54e-05	0.00131994
chr5	Intron (uc003jfk.3/90268, intron 1 of 6)	4010	ENSG00000154124	OTULIN	OTU deubiquitinase with linear linkage specificity	cg07716235_BC21	-17.0276	3.88588	1.54e-05	0.00131994
chr1	Intron (uc021paf.1/3570, intron 3 of 6)	29283	ENSG00000160712	IL6R	interleukin 6 receptor	cg01442191_BC21	15.295	3.49149	1.54e-05	0.00132445
chr16	3' UTR	6767	ENSG00000166816	LDHD	lactate dehydrogenase D	cg21742308_TC21	-13.6946	3.12722	1.55e-05	0.00133054
chr6	Intron (uc003pss.4/84071, intron 12 of 17)	63440	ENSG00000080546	SESN1	sestrin 1	cg09945605_BC21	13.9168	3.17869	1.56e-05	0.00133391
chr9	Intron (uc004cfa.1/6256, intron 2 of 2)	11242	ENSG00000263897	MIR4669	microRNA 4669	cg14419460_TC21	-10.4668	2.39147	1.57e-05	0.00133976
chr12	Intron (uc001rqj.4/51564, intron 1 of 24)	-8176	ENSG00000061273	HDAC7	histone deacetylase 7	cg17560925_TC21	-13.9792	3.19579	1.59e-05	0.00135176
chr13	Intron (uc001voa.4/337867, intron 4 of 8)	16420	ENSG00000169508	GPR183	G protein-coupled receptor 183	cg19058884_TC21	8.36219	1.91208	1.59e-05	0.00135451
chr17	Intron (uc002jyt.1/57521, intron 18 of 33)	-56799	ENSG00000141564	RPTOR	regulatory associated protein of MTOR complex 1	cg23069486_TC21	9.63899	2.20452	1.6e-05	0.00135773
chr5	Promoter (<=1kb)	666	ENSG00000131435	PDLIM4	PDZ and LIM domain 4	cg08523285_BC21	24.2557	5.5486	1.61e-05	0.00136036
chr22	Intron (uc003bgr.4/400931, intron 1 of 4)	-8838	ENSG00000197182	MIRLET7BHG	MIRLET7B host gene	cg25487405_TC11	7.66229	1.75321	1.61e-05	0.00136166
chr22	Exon (uc003bac.3/50, exon 12 of 18)	20609	ENSG00000100413	POLR3H	RNA polymerase III subunit H	cg26381376_BC11	8.70703	1.99246	1.62e-05	0.00136166
chr16	Intron (uc002doi.1/197370, intron 2 of 7)	20777	ENSG00000155666	KDM8	lysine demethylase 8	cg21315837_BC21	-16.441	3.76208	1.62e-05	0.00136166
chr12	Promoter (<=1kb)	-793	ENSG00000111371	SLC38A1	solute carrier family 38 member 1	cg17549422_BC21	-9.68425	2.21732	1.63e-05	0.00137371
chr10	Intron (uc010qfb.1/642819, intron 1 of 3)	15382	ENSG00000243660	ZNF487	zinc finger protein 487	cg14981502_BC21	-20.571	4.71122	1.64e-05	0.00137808
chr16	Intron (uc002ezl.3/55697, intron 1 of 5)	5511	ENSG00000103043	VAC14	VAC14 component of PIKFYVE complex	cg21693602_BC21	18.9123	4.33485	1.67e-05	0.00139679
chr16	Intron (uc010vpb.2/9780, intron 1 of 50)	13696	ENSG00000103335	PIEZO1	piezo type mechanosensitive ion channel component 1	cg21946569_BC21	-7.09275	1.62597	1.67e-05	0.00139847
chr14	Distal Intergenic	13466	ENSG00000266015	MIR4309	microRNA 4309	cg19996023_BC21	29.4372	6.75675	1.71e-05	0.00142938
chr4	Intron (uc003hly.4/118429, intron 16 of 16)	106883	ENSG00000163297	ANTXR2	ANTXR cell adhesion molecule 2	cg06746478_BC21	5.75642	1.32148	1.72e-05	0.00143085
chr1	Distal Intergenic	28463	ENSG00000174059	CD34	CD34 molecule	cg01886132_BC21	-7.91613	1.8182	1.74e-05	0.00144207
chr19	3' UTR	-5463	ENSG00000167608	TMC4	transmembrane channel like 4	cg24780336_BC21	22.0319	5.0647	1.76e-05	0.00146296
chr1	Promoter (<=1kb)	926	ENSG00000213190	MLLT11	MLLT11 transcription factor 7 cofactor	cg01403856_TC21	-12.4958	2.87413	1.78e-05	0.00147548
chr17	Promoter (2-3kb)	2196	ENSG00000161929	SCIMP	SLP adaptor and CSK interacting membrane protein	cg22095280_TC21	10.0034	2.30208	1.8e-05	0.00148786
chr10	Promoter (<=1kb)	760	ENSG00000107882	SUFU	SUFU negative regulator of hedgehog signaling	cg15502209_BC21	21.2019	4.88055	1.81e-05	0.0014927
chr11	Promoter (1-2kb)	1059	ENSG00000196914	ARHGEF12	Rho guanine nucleotide exchange factor 12	cg16987205_TC21	9.79061	2.25395	1.81e-05	0.0014927
chr17	Promoter (<=1kb)	-370	ENSG00000141753	IGFBP4	insulin like growth factor binding protein 4	cg22523338_BC11	12.2349	2.81759	1.82e-05	0.00149745
chr12	Distal Intergenic	-8595	ENSG00000111275	ALDH2	aldehyde dehydrogenase 2 family member	cg18099636_TC21	-21.3192	4.90979	1.82e-05	0.00149745
chr17	Intron (uc002huk.2/5914, intron 4 of 8)	8595	ENSG00000131759	RARA	retinoic acid receptor alpha	cg19234729_TC21	9.9772	2.29959	1.85e-05	0.00151753
chr5	Distal Intergenic	-5363	ENSG00000145506	NKD2	NKD inhibitor of WNT signaling pathway 2	cg07565826_TC21	-9.13928	2.11101	1.93e-05	0.00157728
chr15	Promoter (1-2kb)	1632	ENSG00000166710	B2M	beta-2-microglobulin	cg20334482_TC21	-5.01191	1.15802	1.94e-05	0.00158367
chr22	Intron (uc002zqa.1/6899, intron 3 of 8)	5902	ENSG00000184058	TBX1	T-box transcription factor 1	cg26063545_BC21	10.3343	2.38851	1.95e-05	0.00158979
chr20	Promoter (<=1kb)	471	ENSG00000243509	TNFRSF6B	TNF receptor superfamily member 6b	cg25581204_BC21	-12.0182	2.78018	1.98e-05	0.00161315
chr12	Intron (uc001tdc.3/10154, intron 2 of 30)	24933	ENSG00000136040	PLXNC1	plexin C1	cg17929378_BC21	-9.63323	2.22864	1.99e-05	0.00161315
chr19	Promoter (<=1kb)	-914	ENSG00000167468	GPX4	glutathione peroxidase 4	cg23864525_TC21	24.5188	5.67298	1.99e-05	0.00161325
chr7	Intron (uc011jzq.2/100128081, intron 2 of 3)	-20297	ENSG00000153814	JAZF1	JAZF zinc finger 1	cg10814801_TC21	-12.5934	2.91404	1.99e-05	0.00161325
chr1	Distal Intergenic	28427	ENSG00000174059	CD34	CD34 molecule	cg01886134_TC21	-14.6274	3.3873	2.02e-05	0.00163068
chr9	Promoter (1-2kb)	1585	ENSG00000119403	PHF19	PHD finger protein 19	cg14189604_TC21	23.1774	5.36726	2.02e-05	0.00163068
chr6	Exon (uc003obd.1/uc003obd.1, exon 1 of 2)	-31678	ENSG00000204301	NOTCH4	notch receptor 4	cg09376302_BC21	14.9135	3.45731	2.06e-05	0.00165508
chr17	Intron (uc010cxb.3/84951, intron 4 of 12)	-5489	ENSG00000131746	TNS4	tensin 4	cg22524096_BC21	16.1159	3.73587	2.06e-05	0.00165508
chr19	Intron (uc002lql.3/1820, intron 3 of 8)	6864	ENSG00000116017	ARID3A	AT-rich interaction domain 3A	cg23857616_TC21	-13.9969	3.2446	2.06e-05	0.00165508
chr5	Distal Intergenic	-53732	ENSG00000237190	CDKN2AIPNL	CDKN2A interacting protein N-terminal like	cg08549414_TC21	26.4331	6.13155	2.09e-05	0.00166803
chr13	Promoter (1-2kb)	1079	ENSG00000207719	MIR623	microRNA 623	cg19059512_BC21	19.4084	4.50175	2.09e-05	0.00166803
chr5	Promoter (2-3kb)	-2544	ENSG00000152582	SPEF2	sperm flagellar 2	cg07870247_TC21	-20.7379	4.81185	2.1e-05	0.00167405
chr1	Promoter (<=1kb)	986	ENSG00000007968	E2F2	E2F transcription factor 2	cg00407558_TC21	24.0595	5.58365	2.11e-05	0.00167406
chr6	Promoter (<=1kb)	464	ENSG00000235109	ZSCAN31	zinc finger and SCAN domain containing 31	cg09330067_TC21	-18.1483	4.21145	2.1e-05	0.00167406
chr3	Intron (uc003eki.3/60678, intron 1 of 6)	-41678	ENSG00000175792	RUVBL1	RuvB like AAA ATPase 1	cg05487695_BC21	17.3006	4.01809	2.14e-05	0.00169458
chr10	Distal Intergenic	-3044	ENSG00000170525	PFKFB3	6-phosphofructo-2-kinase/fructose-2,6-biphosphatase 3	cg14608621_TC21	14.7761	3.43472	2.17e-05	0.00171571
chr10	Promoter (<=1kb)	-333	ENSG00000263628	MIR3155A	microRNA 3155a	cg14608964_TC21	-10.7975	2.50982	2.17e-05	0.00171571
chr12	Promoter (<=1kb)	-353	ENSG00000111328	CDK2AP1	cyclin dependent kinase 2 associated protein 1	cg18255248_TC21	-14.4402	3.35925	2.2e-05	0.00173748
chr7	Promoter (1-2kb)	-1216	NA	JAZF1-AS1	JAZF1 antisense RNA 1	cg10814448_BC11	8.31502	1.93461	2.21e-05	0.00173909
chr1	Distal Intergenic	-4260	ENSG00000163344	PMVK	phosphomevalonate kinase	cg01178854_TC21	27.9954	6.51909	2.24e-05	0.00176053
chr4	Distal Intergenic	58862	ENSG00000174123	TLR10	toll like receptor 10	cg06462778_BC21	12.9311	3.01091	2.24e-05	0.00176053
chr19	Promoter (2-3kb)	2153	ENSG00000077312	SNRPA	small nuclear ribonucleoprotein polypeptide A	cg24537395_BC21	20.427	4.7611	2.28e-05	0.00178764
chr1	Intron (uc010pvy.1/2590, intron 1 of 15)	82926	ENSG00000143641	GALNT2	polypeptide N-acetylgalactosaminyltransferase 2	cg02093803_TC21	-5.83765	1.36114	2.3e-05	0.00179353
chr2	Distal Intergenic	-16611	ENSG00000115718	PROC	protein C, inactivator of coagulation factors Va and VIIIa	cg03465812_BC21	22.598	5.26934	2.3e-05	0.00179353
chr5	Intron (uc003lww.3/8728, intron 3 of 22)	16187	ENSG00000135074	ADAM19	ADAM metallopeptidase domain 19	cg08763397_BC21	-12.3705	2.88463	2.3e-05	0.00179353
chr7	Intron (uc003sld.1/8379, intron 2 of 3)	20286	ENSG00000002822	MAD1L1	mitotic arrest deficient 1 like 1	cg10550872_BC21	-10.5329	2.45767	2.33e-05	0.00180798
chr16	Promoter (<=1kb)	942	NA	SNORD68	small nucleolar RNA, C/D box 68	cg21970568_BC21	17.7604	4.14369	2.32e-05	0.00180798
chr12	Promoter (<=1kb)	-784	ENSG00000111328	CDK2AP1	cyclin dependent kinase 2 associated protein 1	cg18255265_BC21	-14.626	3.4135	2.34e-05	0.00181273
chr9	Intron (uc004bof.3/10783, intron 1 of 9)	-11808	ENSG00000119408	NEK6	NIMA related kinase 6	cg14230105_TC21	-7.32184	1.70932	2.35e-05	0.00181931
chr6	Distal Intergenic	-109344	ENSG00000232040	ZBED9	zinc finger BED-type containing 9	cg09333994_TC21	3.2826	0.766693	2.37e-05	0.00183175
chr5	Intron (uc021yis.1/6569, intron 8 of 8)	4503	ENSG00000131183	SLC34A1	solute carrier family 34 member 1	cg08957329_BC21	21.1477	4.94083	2.38e-05	0.0018389
chr6	Intron (uc003pnw.3/60468, intron 2 of 6)	109636	ENSG00000112182	BACH2	BTB domain and CNC homolog 2	cg09818335_BC21	-14.9897	3.50657	2.44e-05	0.00187907
chr3	Distal Intergenic	-82790	ENSG00000228221	LINC00578	long intergenic non-protein coding RNA 578	cg05853601_TC21	12.3451	2.88962	2.47e-05	0.001893
chr17	Promoter (1-2kb)	-1391	ENSG00000175866	BAIAP2	BAR/IMD domain containing adaptor protein 2	cg23075295_BC21	-11.1247	2.6039	2.46e-05	0.001893
chr11	Intron (uc009yzk.2/5049, intron 5 of 5)	-5897	ENSG00000149577	SIDT2	SID1 transmembrane family member 2	cg16942392_TC21	15.108	3.53692	2.47e-05	0.00189557
chr9	Intron (uc004bof.3/10783, intron 1 of 9)	-6749	ENSG00000119408	NEK6	NIMA related kinase 6	cg14230229_BC21	19.4773	4.5624	2.5e-05	0.00191194
chr7	Distal Intergenic	-38739	ENSG00000105976	MET	MET proto-oncogene, receptor tyrosine kinase	cg11602593_BC21	11.3304	2.65506	2.52e-05	0.00192209
chr1	Promoter (1-2kb)	-1141	ENSG00000142599	RERE	arginine-glutamic acid dipeptide repeats	cg00179708_TC21	-9.13646	2.14146	2.53e-05	0.00192416
chr6	Promoter (<=1kb)	-875	ENSG00000235142	LINC02532	long intergenic non-protein coding RNA 2532	cg10405610_TC21	21.4282	5.02278	2.53e-05	0.00192416
chr14	Distal Intergenic	-29929	ENSG00000126822	PLEKHG3	pleckstrin homology and RhoGEF domain containing G3	cg19603710_BC21	15.9466	3.73805	2.53e-05	0.00192416
chr15	Distal Intergenic	-67838	ENSG00000167173	C15orf39	chromosome 15 open reading frame 39	cg20630402_BC11	-5.40421	1.26764	2.56e-05	0.0019442
chr6	Exon (uc021ysi.1/uc021ysi.1, exon 1 of 1)	-108627	ENSG00000232040	ZBED9	zinc finger BED-type containing 9	cg09333978_TC11	2.63938	0.619668	2.61e-05	0.00196223
chr3	Promoter (1-2kb)	1202	ENSG00000213672	NCKIPSD	NCK interacting protein with SH3 domain	cg04869002_TC21	25.1534	5.90457	2.6e-05	0.00196223
chr5	Promoter (<=1kb)	584	ENSG00000131435	PDLIM4	PDZ and LIM domain 4	cg08523283_TC21	11.2596	2.6435	2.6e-05	0.00196223
chr10	Downstream (<=300bp)	8975	ENSG00000107902	LHPP	phospholysine phosphohistidine inorganic pyrophosphate phosphatase	cg15718139_TC21	26.3718	6.19004	2.59e-05	0.00196223
chr12	Promoter (<=1kb)	63	ENSG00000111328	CDK2AP1	cyclin dependent kinase 2 associated protein 1	cg18255236_TC21	-21.5624	5.06268	2.61e-05	0.00196223
chr20	Promoter (1-2kb)	1210	ENSG00000042062	RIPOR3	RIPOR family member 3	cg25383863_TC21	-11.1463	2.61851	2.63e-05	0.00197875
chr6	Distal Intergenic	-539028	ENSG00000008083	JARID2	jumonji and AT-rich interaction domain containing 2	cg09193772_BC21	20.7952	4.88611	2.64e-05	0.00198184
chr17	Distal Intergenic	-13109	ENSG00000141750	STAC2	SH3 and cysteine rich domain 2	cg22503222_BC21	-14.5044	3.41014	2.67e-05	0.00200101
chr11	Distal Intergenic	-19184	ENSG00000172803	SNX32	sorting nexin 32	cg16482820_TC21	17.6262	4.14759	2.71e-05	0.00202841
chr12	Promoter (<=1kb)	-644	ENSG00000111328	CDK2AP1	cyclin dependent kinase 2 associated protein 1	cg18255259_TC21	-7.49559	1.76684	2.8e-05	0.00208963
chr7	Intron (uc021zyw.1/3955, intron 2 of 8)	-3562	ENSG00000264357	MIR4648	microRNA 4648	cg10567479_TC21	-14.3654	3.38702	2.81e-05	0.00209557
chr18	Distal Intergenic	-93794	ENSG00000074657	ZNF532	zinc finger protein 532	cg23614356_BC21	10.7595	2.53955	2.87e-05	0.00213283
chr3	Intron (uc003cfh.1/2720, intron 15 of 15)	47716	ENSG00000183813	CCR4	C-C motif chemokine receptor 4	cg04724085_TC21	20.8292	4.91816	2.89e-05	0.00214396
chr12	Promoter (<=1kb)	245	ENSG00000186815	TPCN1	two pore segment channel 1	cg18118034_TC21	12.8605	3.04193	2.98e-05	0.0022088
chr17	Promoter (1-2kb)	1986	ENSG00000184922	FMNL1	formin like 1	cg22599902_BC21	-14.7086	3.47985	2.99e-05	0.00221056
chr18	Intron (uc002lnc.1/4772, intron 6 of 7)	58324	ENSG00000131196	NFATC1	nuclear factor of activated T cells 1	cg23810260_BC21	18.4657	4.36852	2.99e-05	0.00221056
chr15	Promoter (<=1kb)	-355	ENSG00000129009	ISLR	immunoglobulin superfamily containing leucine rich repeat	cg20615925_BC21	24.1598	5.71772	3.01e-05	0.00221976
chr12	Promoter (<=1kb)	-504	ENSG00000111328	CDK2AP1	cyclin dependent kinase 2 associated protein 1	cg18255256_BC21	-6.4513	1.52743	3.03e-05	0.00223299
chr10	Intron (uc001iut.1/6840, intron 1 of 37)	4322	ENSG00000197321	SVIL	supervillin	cg14853792_TC21	-19.7743	4.68417	3.06e-05	0.00224937
chr20	Promoter (1-2kb)	1364	ENSG00000158296	SLC13A3	solute carrier family 13 member 3	cg25325706_BC21	8.44298	2.00118	3.09e-05	0.00226982
chr2	Distal Intergenic	-47383	ENSG00000115009	CCL20	C-C motif chemokine ligand 20	cg04234787_BC21	15.1521	3.59312	3.12e-05	0.0022855
chr2	Promoter (<=1kb)	560	ENSG00000114982	KANSL3	KAT8 regulatory NSL complex subunit 3	cg03178787_BC21	27.0889	6.42675	3.14e-05	0.0022972
chr17	Distal Intergenic	4120	ENSG00000132481	TRIM47	tripartite motif containing 47	cg22961081_TC21	32.5	7.71026	3.14e-05	0.0022972
chr3	Promoter (1-2kb)	1464	ENSG00000213672	NCKIPSD	NCK interacting protein with SH3 domain	cg04868996_BC21	29.8728	7.08842	3.15e-05	0.00229984
chr19	Intron (uc002qlt.3/11338, intron 7 of 11)	-7033	ENSG00000063245	EPN1	epsin 1	cg24813840_BC21	34.8778	8.27668	3.16e-05	0.00229984
chr17	Intron (uc010cxb.3/84951, intron 4 of 12)	-5299	ENSG00000131746	TNS4	tensin 4	cg22524090_BC21	10.6543	2.52956	3.19e-05	0.00231628
chr6	Promoter (<=1kb)	580	ENSG00000287080	H3C3	H3 clustered histone 3	cg09301841_TC21	9.64988	2.2931	3.24e-05	0.00234892
chr6	Distal Intergenic	-31217	ENSG00000204301	NOTCH4	notch receptor 4	cg09376295_BC11	-2.53064	0.601552	3.25e-05	0.00235882
chr1	Intron (uc010pvy.1/2590, intron 1 of 15)	83020	ENSG00000143641	GALNT2	polypeptide N-acetylgalactosaminyltransferase 2	cg02093805_TC21	-9.88735	2.35213	3.3e-05	0.00238396
chr17	Intron (uc031qxw.1/23293, intron 3 of 6)	14187	ENSG00000177374	HIC1	HIC ZBTB transcriptional repressor 1	cg22035277_BC21	13.7431	3.26921	3.3e-05	0.00238396
chr5	Promoter (1-2kb)	1611	ENSG00000120725	SIL1	SIL1 nucleotide exchange factor	cg08597617_BC21	-9.71323	2.31185	3.33e-05	0.0023933
chr7	3' UTR	-28064	ENSG00000243836	WDR86-AS1	WDR86 antisense RNA 1	cg11911257_TC21	-10.7652	2.56228	3.33e-05	0.0023933
chr17	Intron (uc010cxb.3/84951, intron 4 of 12)	-5318	ENSG00000131746	TNS4	tensin 4	cg22524091_BC21	12.6674	3.01471	3.32e-05	0.0023933
chr17	Promoter (1-2kb)	1488	ENSG00000184640	SEPTIN9	septin 9	cg22994614_BC21	-18.3776	4.37442	3.33e-05	0.0023933
chr1	3' UTR	11865	ENSG00000182795	C1orf116	chromosome 1 open reading frame 116	cg01879468_BC21	7.51025	1.78911	3.38e-05	0.00242371
chr2	Intron (uc010zpc.1/728294, intron 3 of 11)	6757	ENSG00000180902	D2HGDH	D-2-hydroxyglutarate dehydrogenase	cg04433778_BC21	-12.3404	2.94097	3.41e-05	0.00243752
chr7	Intron (uc003smt.3/2768, intron 3 of 4)	32355	ENSG00000174945	AMZ1	archaelysin family metallopeptidase 1	cg10573886_BC21	-16.1903	3.85961	3.42e-05	0.00244248
chr12	Intron (uc001tse.3/10019, intron 2 of 7)	3669	ENSG00000111252	SH2B3	SH2B adaptor protein 3	cg18094637_BC21	-13.517	3.22218	3.42e-05	0.00244248
chr12	Intron (uc001rqj.4/51564, intron 1 of 24)	-8801	ENSG00000061273	HDAC7	histone deacetylase 7	cg17560932_BC21	-13.8249	3.29823	3.47e-05	0.00247175
chr11	Downstream (<=300bp)	3089	ENSG00000173825	TIGD3	tigger transposable element derived 3	cg16472043_TC21	23.5703	5.62404	3.48e-05	0.00247434
chr7	Intron (uc003thn.2/79783, intron 13 of 13)	-29769	ENSG00000175600	SUGCT	succinyl-CoA:glutarate-CoA transferase	cg03697881_TC21	15.4389	3.68571	3.51e-05	0.00249282
chr10	Intron (uc031ptc.1/22884, intron 11 of 13)	36189	ENSG00000047056	WDR37	WD repeat domain 37	cg14544250_TC21	13.1261	3.13546	3.55e-05	0.00251515
chr7	Promoter (1-2kb)	-1169	NA	JAZF1-AS1	JAZF1 antisense RNA 1	cg10814451_BC11	13.5729	3.24307	3.57e-05	0.00251624
chr19	Intron (uc002lrk.4/22904, intron 1 of 31)	18862	ENSG00000064932	SBNO2	strawberry notch homolog 2	cg23866834_BC21	-16.0205	3.82729	3.56e-05	0.00251624
chr22	Intron (uc003agu.4/8897, intron 9 of 19)	-75539	ENSG00000176635	HORMAD2	HORMA domain containing 2	cg26207420_BC21	19.236	4.59627	3.57e-05	0.00251624
chr14	Promoter (1-2kb)	1275	ENSG00000165943	MOAP1	modulator of apoptosis 1	cg19873557_BC21	-21.1201	5.04754	3.58e-05	0.00252178
chr7	Promoter (<=1kb)	226	ENSG00000136244	IL6	interleukin 6	cg10761004_BC11	-2.97108	0.7104	3.61e-05	0.00253746
chr6	Promoter (<=1kb)	428	ENSG00000111863	ADTRP	androgen dependent TFPI regulating protein	cg09164519_TC21	7.9265	1.89544	3.62e-05	0.00253746
chr17	Promoter (2-3kb)	2165	ENSG00000004975	DVL2	dishevelled segment polarity protein 2	cg22123721_TC21	16.8718	4.03471	3.62e-05	0.00253746
chr12	Intron (uc001rqj.4/51564, intron 1 of 24)	7702	ENSG00000061273	HDAC7	histone deacetylase 7	cg17560993_BC11	11.5277	2.75756	3.64e-05	0.00254697
chr17	Intron (uc002iiw.1/9020, intron 1 of 16)	-12055	ENSG00000006062	MAP3K14	mitogen-activated protein kinase kinase kinase 14	cg22601206_BC21	-15.4714	3.70144	3.65e-05	0.00254902
chr20	Distal Intergenic	-69760	ENSG00000196396	PTPN1	protein tyrosine phosphatase non-receptor type 1	cg25379986_TC21	15.8223	3.78627	3.66e-05	0.00255152
chr22	Exon (uc003bac.3/50, exon 13 of 18)	19604	ENSG00000100413	POLR3H	RNA polymerase III subunit H	cg26381402_TC21	-11.8625	2.83853	3.66e-05	0.00255152
chr1	Exon (uc001avh.3/7799, exon 8 of 9)	33023	ENSG00000116731	PRDM2	PR/SET domain 2	cg00261514_BC21	9.87277	2.36408	3.7e-05	0.00256736
chr8	Distal Intergenic	75142	ENSG00000248599	FLJ42969	uncharacterized LOC441374	cg12919040_BC21	12.0979	2.89705	3.71e-05	0.00256736
chr9	Intron (uc004bof.3/10783, intron 1 of 9)	-7166	ENSG00000119408	NEK6	NIMA related kinase 6	cg14230219_TC21	16.7998	4.02251	3.7e-05	0.00256736
chr11	Promoter (1-2kb)	1434	ENSG00000133318	RTN3	reticulon 3	cg16436146_TC21	-11.552	2.76612	3.7e-05	0.00256736
chr4	Intron (uc003iet.3/uc003iet.3, intron 10 of 10)	-43066	ENSG00000138684	IL21	interleukin 21	cg07029597_BC21	15.818	3.78921	3.73e-05	0.00257916
chr10	Intron (uc001kvw.2/51684, intron 8 of 9)	7874	ENSG00000107882	SUFU	SUFU negative regulator of hedgehog signaling	cg15502292_TC21	20.1113	4.82144	3.78e-05	0.00261064
chr1	Promoter (<=1kb)	678	ENSG00000198771	RCSD1	RCSD domain containing 1	cg01571125_TC21	-14.3821	3.44991	3.82e-05	0.00262547
chr16	Exon (uc002doi.1/197370, exon 7 of 8)	11222	ENSG00000155666	KDM8	lysine demethylase 8	cg21315622_BC21	-12.5994	3.02215	3.82e-05	0.00262547
chr9	Distal Intergenic	-6522	ENSG00000099219	ERMP1	endoplasmic reticulum metallopeptidase 1	cg13375431_TC21	-16.0191	3.84264	3.82e-05	0.00262547
chr10	Intron (uc001lee.3/6001, intron 3 of 3)	25075	ENSG00000148908	RGS10	regulator of G protein signaling 10	cg15657238_TC21	-7.71639	1.85132	3.83e-05	0.00262959
chr15	Promoter (2-3kb)	2819	ENSG00000137880	GCHFR	GTP cyclohydrolase I feedback regulator	cg20283707_BC21	16.0005	3.84181	3.88e-05	0.00266105
chr11	Promoter (1-2kb)	1988	ENSG00000196914	ARHGEF12	Rho guanine nucleotide exchange factor 12	cg16987214_TC21	5.41974	1.3015	3.89e-05	0.00266391
chr2	Distal Intergenic	-42556	ENSG00000187514	PTMA	prothymosin alpha	cg04273896_TC21	-11.4301	2.74756	3.96e-05	0.0027062
chr5	Promoter (<=1kb)	-400	ENSG00000153071	DAB2	DAB adaptor protein 2	cg07900591_TC21	11.7054	2.81439	3.98e-05	0.00271296
chr13	Promoter (<=1kb)	450	ENSG00000153531	ADPRHL1	ADP-ribosylhydrolase like 1	cg19214668_TC21	-13.7662	3.31205	4.02e-05	0.00274013
chr1	Intron (uc021paf.1/3570, intron 4 of 6)	29511	ENSG00000160712	IL6R	interleukin 6 receptor	cg01442198_TC21	18.4231	4.43408	4.05e-05	0.00275312
chr6	Promoter (1-2kb)	1262	ENSG00000180596	H2BC4	H2B clustered histone 4	cg09302709_TC21	9.20701	2.21617	4.06e-05	0.00275398
chr12	Intron (uc001ucw.1/uc001ucw.1, intron 1 of 4)	-4293	ENSG00000255398	HCAR3	hydroxycarboxylic acid receptor 3	cg18245490_BC21	23.0945	5.56337	4.11e-05	0.0027879
chr2	Intron (uc010fvk.1/7145, intron 3 of 18)	14156	ENSG00000079308	TNS1	tensin 1	cg04143086_BC21	11.0093	2.65362	4.15e-05	0.00280162
chr11	Intron (uc001lwn.3/3784, intron 2 of 15)	72071	ENSG00000053918	KCNQ1	potassium voltage-gated channel subfamily Q member 1	cg15931635_BC21	-17.8345	4.29785	4.14e-05	0.00280162
chr17	Intron (uc002jyt.1/57521, intron 18 of 33)	-56793	ENSG00000141564	RPTOR	regulatory associated protein of MTOR complex 1	cg23069487_BC21	13.608	3.28017	4.16e-05	0.00280162
chr11	Intron (uc001nsm.3/3995, intron 1 of 11)	6134	ENSG00000221968	FADS3	fatty acid desaturase 3	cg16411257_TC21	24.8587	5.99203	4.16e-05	0.00280162
chr1	Intron (uc001apd.3/473, intron 2 of 12)	27947	ENSG00000142599	RERE	arginine-glutamic acid dipeptide repeats	cg00174794_TC21	-14.9808	3.61205	4.18e-05	0.00281042
chr2	Intron (uc010fix.3/3554, intron 1 of 11)	34311	ENSG00000115594	IL1R1	interleukin 1 receptor type 1	cg03240380_TC21	-3.85905	0.930766	4.2e-05	0.00281189
chr4	Promoter (<=1kb)	-769	ENSG00000138821	SLC39A8	solute carrier family 39 member 8	cg06897652_BC21	-18.8177	4.53864	4.2e-05	0.00281189
chr14	Distal Intergenic	-22083	ENSG00000119718	EIF2B2	eukaryotic translation initiation factor 2B subunit beta	cg19708380_BC21	16.8776	4.07031	4.19e-05	0.00281189
chr17	Intron (uc002huw.3/1236, intron 1 of 2)	4659	ENSG00000126353	CCR7	C-C motif chemokine receptor 7	cg22525149_TC21	15.2382	3.67559	4.21e-05	0.00281189
chr21	Promoter (1-2kb)	-1039	ENSG00000234883	MIR155HG	MIR155 host gene	cg25726916_TC21	12.6725	3.05707	4.21e-05	0.00281189
chr22	Intron (uc003avm.2/1454, intron 5 of 14)	-10005	ENSG00000213923	CSNK1E	casein kinase 1 epsilon	cg26326209_BC21	-7.77207	1.87496	4.22e-05	0.00281189
chr16	Promoter (2-3kb)	2289	ENSG00000149925	ALDOA	aldolase, fructose-bisphosphate A	cg21360848_TC21	12.9031	3.11377	4.24e-05	0.00282335
chr12	Intron (uc001uja.2/6433, intron 13 of 17)	-53231	ENSG00000198598	MMP17	matrix metallopeptidase 17	cg18376249_TC21	-15.8262	3.82001	4.25e-05	0.00282976
chr6	Promoter (<=1kb)	457	ENSG00000111863	ADTRP	androgen dependent TFPI regulating protein	cg09164518_TC21	8.86239	2.13958	4.27e-05	0.00283485
chr21	Intron (uc002ytu.4/54065, intron 2 of 3)	8731	ENSG00000205670	SMIM11	small integral membrane protein 11	cg25617543_TC21	18.2551	4.40748	4.27e-05	0.00283485
chr16	Intron (uc002fnh.1/uc002fnh.1, intron 1 of 2)	-17544	ENSG00000167522	ANKRD11	ankyrin repeat domain containing 11	cg21967146_BC21	-11.237	2.71553	4.34e-05	0.00287578
chr2	Intron (uc010fix.3/3554, intron 1 of 11)	-14460	ENSG00000115594	IL1R1	interleukin 1 receptor type 1	cg03240610_TC21	15.583	3.76681	4.36e-05	0.00288495
chr7	Intron (uc003smt.3/2768, intron 3 of 4)	32335	ENSG00000174945	AMZ1	archaelysin family metallopeptidase 1	cg10573883_BC21	-11.0943	2.68214	4.37e-05	0.00288743
chr19	Promoter (<=1kb)	611	ENSG00000269190	FBXO17	F-box protein 17	cg24506052_TC21	11.522	2.78634	4.39e-05	0.00289745
chr22	Intron (uc003apg.3/4627, intron 1 of 40)	8132	ENSG00000100345	MYH9	myosin heavy chain 9	cg26287317_BC21	-11.6535	2.81962	4.43e-05	0.0029195
chr6	Promoter (<=1kb)	902	ENSG00000111846	GCNT2	glucosaminyl (N-acetyl) transferase 2 (I blood group)	cg09150477_BC21	-4.67663	1.13202	4.47e-05	0.00293706
chr22	Promoter (1-2kb)	1335	ENSG00000198355	PIM3	Pim-3 proto-oncogene, serine/threonine kinase	cg26546497_TC21	-14.8442	3.59366	4.48e-05	0.00293986
chr9	Intron (uc004atb.3/203328, intron 1 of 4)	5822	ENSG00000157303	SUSD3	sushi domain containing 3	cg13938528_TC21	-16.1496	3.91145	4.51e-05	0.00295818
chr17	Promoter (1-2kb)	1401	ENSG00000185359	HGS	hepatocyte growth factor-regulated tyrosine kinase substrate	cg23094657_BC21	19.7698	4.78922	4.53e-05	0.00296406
chr13	Intron (uc001vnm.1/8428, intron 3 of 10)	40902	ENSG00000102572	STK24	serine/threonine kinase 24	cg19048764_TC21	18.7259	4.53675	4.54e-05	0.00296439
chr1	Intron (uc031prk.1/5788, intron 2 of 3)	29922	ENSG00000081237	PTPRC	protein tyrosine phosphatase receptor type C	cg01788595_BC21	-7.89622	1.91423	4.58e-05	0.00299213
chr8	Distal Intergenic	75083	ENSG00000248599	FLJ42969	uncharacterized LOC441374	cg12919038_BC21	12.4553	3.02005	4.6e-05	0.00299517
chr22	Intron (uc003apg.3/4627, intron 1 of 40)	8120	ENSG00000100345	MYH9	myosin heavy chain 9	cg26287318_BC21	-9.75681	2.36581	4.6e-05	0.00299517
chr20	Promoter (<=1kb)	180	ENSG00000203896	LIME1	Lck interacting transmembrane adaptor 1	cg25582212_TC11	-10.4781	2.54097	4.61e-05	0.00299584
chr7	Intron (uc011jzq.2/100128081, intron 2 of 3)	-20283	ENSG00000153814	JAZF1	JAZF zinc finger 1	cg10814800_BC21	-15.8307	3.84222	4.68e-05	0.00303509
chr5	Intron (uc003kww.4/6584, intron 6 of 9)	4146	ENSG00000197375	SLC22A5	solute carrier family 22 member 5	cg08524762_TC21	22.6354	5.49556	4.7e-05	0.00304774
chr1	Promoter (<=1kb)	987	ENSG00000180758	GPR157	G protein-coupled receptor 157	cg00185086_TC21	-9.24039	2.24378	4.72e-05	0.00305124
chr11	Distal Intergenic	-37158	ENSG00000134954	ETS1	ETS proto-oncogene 1, transcription factor	cg17070423_BC21	-16.9645	4.12273	4.78e-05	0.00308954
chr14	Promoter (<=1kb)	504	ENSG00000100918	REC8	REC8 meiotic recombination protein	cg19295521_TC21	-11.273	2.74	4.79e-05	0.00309362
chr1	Intron (uc001ezl.3/6281, intron 1 of 2)	4968	ENSG00000197747	S100A10	S100 calcium binding protein A10	cg01417058_BC21	26.5643	6.45931	4.83e-05	0.003106
chr2	Distal Intergenic	-42166	ENSG00000068697	LAPTM4A	lysosomal protein transmembrane 4 alpha	cg02507955_TC21	16.4615	4.00245	4.82e-05	0.003106
chr20	Promoter (2-3kb)	-2409	ENSG00000026036	RTEL1-TNFRSF6B	RTEL1-TNFRSF6B readthrough (NMD candidate)	cg25581089_TC21	-17.0959	4.16383	4.96e-05	0.00318966
chr17	Intron (uc002ilt.2/3837, intron 5 of 21)	3611	ENSG00000108424	KPNB1	karyopherin subunit beta 1	cg22630563_BC21	-11.9163	2.90258	4.97e-05	0.0031903
chr10	Intron (uc001kvy.2/51684, intron 11 of 11)	-14664	ENSG00000171206	TRIM8	tripartite motif containing 8	cg15502672_BC11	6.42204	1.56473	5e-05	0.00319937
chr9	Promoter (1-2kb)	-1726	ENSG00000165138	ANKS6	ankyrin repeat and sterile alpha motif domain containing 6	cg14010864_BC21	-21.3499	5.20216	5e-05	0.00319937
chr7	3' UTR	-28060	ENSG00000243836	WDR86-AS1	WDR86 antisense RNA 1	cg11911258_BC21	-10.3897	2.53208	5.02e-05	0.00320548
chr2	Intron (uc002rzo.2/7444, intron 10 of 15)	27012	ENSG00000028116	VRK2	VRK serine/threonine kinase 2	cg02859107_BC21	12.8605	3.13694	5.09e-05	0.0032438
chr6	Promoter (1-2kb)	1091	ENSG00000235863	B3GALT4	beta-1,3-galactosyltransferase 4	cg03169472_BC21	-15.7186	3.83392	5.09e-05	0.0032438
chr22	Exon (uc003bac.3/50, exon 12 of 18)	20573	ENSG00000100413	POLR3H	RNA polymerase III subunit H	cg26381379_TC21	13.0316	3.18048	5.14e-05	0.00327034
chr8	Distal Intergenic	-17862	ENSG00000175895	PLEKHF2	pleckstrin homology and FYVE domain containing 2	cg12867282_BC21	21.9729	5.36393	5.16e-05	0.0032741
chr11	Intron (uc001pml.3/85458, intron 18 of 20)	17201	ENSG00000150764	DIXDC1	DIX domain containing 1	cg16894344_BC21	13.0305	3.1808	5.16e-05	0.0032741
chr3	Intron (uc010hrx.3/3693, intron 2 of 6)	24371	ENSG00000082781	ITGB5	integrin subunit beta 5	cg05445658_BC21	19.7106	4.81224	5.17e-05	0.00327609
chr2	Intron (uc002rgc.4/1788, intron 1 of 22)	13295	ENSG00000221445	MIR1301	microRNA 1301	cg20702417_TC21	21.2407	5.18673	5.19e-05	0.00328139
chr1	Promoter (2-3kb)	2178	ENSG00000123080	CDKN2C	cyclin dependent kinase inhibitor 2C	cg00751887_BC21	9.94537	2.43127	5.29e-05	0.00333466
chr17	Distal Intergenic	6816	ENSG00000283978	MIR365B	microRNA 365b	cg22413331_TC21	-11.6126	2.83864	5.28e-05	0.00333466
chr3	Intron (uc003cyj.3/6405, intron 2 of 18)	11434	ENSG00000001617	SEMA3F	semaphorin 3F	cg04894138_TC21	34.6959	8.48343	5.3e-05	0.00334057
chr1	Intron (uc001aer.4/1855, intron 1 of 14)	3634	ENSG00000107404	DVL1	dishevelled segment polarity protein 1	cg00025756_BC11	-4.45192	1.08895	5.34e-05	0.00334705
chr6	Promoter (1-2kb)	1429	ENSG00000232810	TNF	tumor necrosis factor	cg09365999_BC21	23.2291	5.68313	5.36e-05	0.00334705
chr12	Promoter (1-2kb)	1518	ENSG00000111252	SH2B3	SH2B adaptor protein 3	cg18094031_TC21	10.5125	2.57196	5.36e-05	0.00334705
chr12	Promoter (2-3kb)	-2325	ENSG00000111252	SH2B3	SH2B adaptor protein 3	cg18094557_BC21	-13.8329	3.38403	5.35e-05	0.00334705
chr16	Intron (uc002fni.3/6687, intron 9 of 9)	-6586	ENSG00000197912	SPG7	SPG7 matrix AAA peptidase subunit, paraplegin	cg21969655_BC21	-15.2177	3.72295	5.35e-05	0.00334705
chr7	Promoter (2-3kb)	2412	ENSG00000198286	CARD11	caspase recruitment domain family member 11	cg10579476_BC21	-16.0105	3.91589	5.33e-05	0.00334705
chr13	Intron (uc001vjd.3/688, intron 3 of 3)	6186	ENSG00000102554	KLF5	KLF transcription factor 5	cg18877515_TC21	-5.47215	1.33894	5.37e-05	0.0033484
chr16	Intron (uc002dan.4/23274, intron 5 of 20)	27837	ENSG00000038532	CLEC16A	C-type lectin domain containing 16A	cg21129092_TC21	15.7612	3.8579	5.4e-05	0.00336457
chr17	Intron (uc002hsu.4/22806, intron 3 of 7)	-14863	ENSG00000161405	IKZF3	IKAROS family zinc finger 3	cg22512610_BC21	-13.3679	3.27338	5.44e-05	0.00338195
chr4	Intron (uc003gfo.3/118, intron 13 of 15)	9610	ENSG00000109736	MFSD10	major facilitator superfamily domain containing 10	cg06139124_TC21	-12.3886	3.03535	5.49e-05	0.00341071
chr5	Promoter (<=1kb)	18	ENSG00000125347	IRF1	interferon regulatory factor 1	cg26690989_TC21	-13.8444	3.39231	5.5e-05	0.00341071
chr7	Intron (uc003slw.3/29886, intron 5 of 10)	24240	ENSG00000106268	NUDT1	nudix hydrolase 1	cg10560862_TC21	11.7696	2.88571	5.55e-05	0.00344187
chr6	Promoter (1-2kb)	-1077	ENSG00000228223	HCG11	HLA complex group 11	cg09308114_BC21	8.7142	2.13728	5.59e-05	0.0034514
chr17	Intron (uc002kev.4/284004, intron 9 of 11)	3463	ENSG00000169660	HEXD	hexosaminidase D	cg23118078_TC21	-17.2946	4.24162	5.58e-05	0.0034514
chr17	Intron (uc002huk.2/5914, intron 4 of 8)	8695	ENSG00000131759	RARA	retinoic acid receptor alpha	cg22521732_TC21	13.4335	3.29808	5.68e-05	0.00350551
chr8	Intron (uc010mdp.2/5820, intron 1 of 2)	-31237	ENSG00000249859	PVT1	Pvt1 oncogene	cg13110407_TC21	-26.1824	6.43273	5.75e-05	0.00354329
chr14	Intron (uc010aty.3/440193, intron 4 of 29)	62421	ENSG00000015133	CCDC88C	coiled-coil domain containing 88C	cg19849515_TC21	-15.6839	3.85485	5.79e-05	0.00355664
chr17	Intron (uc031qxw.1/23293, intron 2 of 6)	4733	ENSG00000070366	SMG6	SMG6 nonsense mediated mRNA decay factor	cg22035513_TC21	24.9974	6.14348	5.78e-05	0.00355664
chr16	Intron (uc002doi.1/197370, intron 6 of 7)	11333	ENSG00000155666	KDM8	lysine demethylase 8	cg21315625_BC21	-8.94484	2.19895	5.81e-05	0.00356398
chr11	Intron (uc001pyj.3/56253, intron 3 of 9)	-10184	ENSG00000109943	CRTAM	cytotoxic and regulatory T cell molecule	cg17012085_TC21	-14.8089	3.64097	5.82e-05	0.0035661
chr5	Promoter (<=1kb)	830	ENSG00000164400	CSF2	colony stimulating factor 2	cg08521726_BC21	-24.5978	6.05051	5.86e-05	0.00358282
chr9	Promoter (2-3kb)	-2702	ENSG00000056558	TRAF1	TNF receptor associated factor 1	cg14190656_BC21	-11.0395	2.71524	5.86e-05	0.00358282
chr10	Distal Intergenic	-3861	ENSG00000237149	ZNF503-AS2	ZNF503 antisense RNA 2	cg15249887_BC21	11.7892	2.90004	5.87e-05	0.00358282
chr4	Intron (uc003hdk.3/550112, intron 1 of 1)	12565	ENSG00000248049	UBA6-DT	UBA6 divergent transcript	cg06663885_BC21	21.7186	5.34432	5.9e-05	0.00359732
chr6	Distal Intergenic	17849	ENSG00000182952	HMGN4	high mobility group nucleosomal binding domain 4	cg09308824_BC21	7.61763	1.87508	5.93e-05	0.00360674
chr11	3' UTR	-5883	NA	LOC100130987	uncharacterized LOC100130987	cg16512538_TC21	21.3166	5.24705	5.93e-05	0.00360674
chr14	Intron (uc001yoc.3/79038, intron 1 of 6)	7643	ENSG00000100711	ZFYVE21	zinc finger FYVE-type containing 21	cg20020177_BC21	24.452	6.02035	5.96e-05	0.00361574
chr22	Distal Intergenic	-34201	ENSG00000075240	GRAMD4	GRAM domain containing 4	cg26480230_BC21	-13.6564	3.36256	5.96e-05	0.00361574
chr8	Distal Intergenic	106839	ENSG00000265588	MIR5708	microRNA 5708	cg12770356_BC21	-9.84884	2.42541	5.98e-05	0.00361899
chr17	Promoter (<=1kb)	-885	NA	LOC284009	uncharacterized LOC284009	cg22041638_BC21	22.874	5.63339	5.98e-05	0.00361899
chr2	Intron (uc021vuj.1/91526, intron 1 of 27)	16957	ENSG00000065413	ANKRD44	ankyrin repeat domain 44	cg03975712_BC21	-5.28003	1.30059	6e-05	0.00362451
chr17	Promoter (1-2kb)	1574	ENSG00000184640	SEPTIN9	septin 9	cg22994616_BC21	-15.1255	3.72688	6.03e-05	0.00363813
chr5	Promoter (<=1kb)	922	ENSG00000015479	MATR3	matrin 3	cg08598729_BC21	11.5955	2.85889	6.1e-05	0.00367131
chr19	Intron (uc002lrk.4/22904, intron 1 of 31)	18556	ENSG00000064932	SBNO2	strawberry notch homolog 2	cg23866843_TC21	-14.6786	3.62047	6.14e-05	0.00369072
chr6	Promoter (<=1kb)	591	ENSG00000287080	H3C3	H3 clustered histone 3	cg09301842_TC21	12.3019	3.03886	6.29e-05	0.00376973
chr3	Promoter (<=1kb)	-493	ENSG00000008226	DLEC1	DLEC1 cilia and flagella associated protein	cg15681239_BC21	-4.45542	1.10059	6.29e-05	0.00376973
chr22	Intron (uc002zqa.1/6899, intron 3 of 8)	5308	ENSG00000184058	TBX1	T-box transcription factor 1	cg26063525_TC21	9.06432	2.23909	6.29e-05	0.00376973
chr3	Promoter (1-2kb)	1097	ENSG00000114867	EIF4G1	eukaryotic translation initiation factor 4 gamma 1	cg05916271_BC21	21.4278	5.29751	6.38e-05	0.00380097
chr5	Promoter (<=1kb)	544	ENSG00000113580	NR3C1	nuclear receptor subfamily 3 group C member 1	cg08651530_TC21	-13.534	3.3453	6.36e-05	0.00380097
chr9	Intron (uc010nbu.3/7186, intron 5 of 11)	16677	ENSG00000266507	MIR4479	microRNA 4479	cg14486754_TC21	28.865	7.13568	6.37e-05	0.00380097
chr18	Intron (uc002lhm.1/10892, intron 4 of 16)	30184	ENSG00000172175	MALT1	MALT1 paracaspase	cg23613676_BC21	9.64605	2.38472	6.38e-05	0.00380097
chr8	Intron (uc003xcw.1/286059, intron 1 of 2)	-3427	ENSG00000120889	TNFRSF10B	TNF receptor superfamily member 10b	cg12302184_TC21	25.8543	6.39554	6.44e-05	0.00383229
chr7	Intron (uc003skj.4/79778, intron 1 of 16)	3769	ENSG00000164877	MICALL2	MICAL like 2	cg10536824_BC21	16.8751	4.17565	6.47e-05	0.00384681
chr1	Promoter (1-2kb)	1975	ENSG00000116514	RNF19B	ring finger protein 19B	cg00549029_TC21	-14.4953	3.58814	6.51e-05	0.00386578
chr13	Intron (uc001vjd.3/688, intron 3 of 3)	13658	ENSG00000102554	KLF5	KLF transcription factor 5	cg18877596_TC21	8.27672	2.04927	6.54e-05	0.00387507
chr22	Distal Intergenic	-33652	ENSG00000075240	GRAMD4	GRAM domain containing 4	cg26480244_TC21	-8.90414	2.20583	6.6e-05	0.00390526
chr10	Intron (uc001kvy.2/51684, intron 11 of 11)	-16927	ENSG00000171206	TRIM8	tripartite motif containing 8	cg15502631_BC11	10.9019	2.7014	6.62e-05	0.00391621
chr6	Downstream (<=300bp)	4964	ENSG00000204592	HLA-E	major histocompatibility complex, class I, E	cg09351866_BC21	-17.206	4.26727	6.72e-05	0.00396824
chr12	Distal Intergenic	-36880	ENSG00000204842	ATXN2	ataxin 2	cg18097671_BC21	26.1234	6.48059	6.75e-05	0.00398029
chr16	Intron (uc010vpb.2/9780, intron 1 of 50)	13583	ENSG00000103335	PIEZO1	piezo type mechanosensitive ion channel component 1	cg21946571_BC21	-12.0293	2.98634	6.83e-05	0.0040121
chr17	Promoter (2-3kb)	2691	ENSG00000161714	PLCD3	phospholipase C delta 3	cg22597457_TC21	27.5278	6.83383	6.83e-05	0.0040121
chr3	Intron (uc003eeq.3/286676, intron 4 of 5)	8651	ENSG00000145103	ILDR1	immunoglobulin like domain containing receptor 1	cg05419770_BC21	12.6481	3.13989	6.83e-05	0.0040121
chr1	Intron (uc001gei.4/919, intron 1 of 7)	43426	ENSG00000143190	POU2F1	POU class 2 homeobox 1	cg01568851_TC21	-18.6071	4.6205	6.86e-05	0.00402366
chr19	Intron (uc010ekv.3/2909, intron 2 of 5)	31837	ENSG00000160007	ARHGAP35	Rho GTPase activating protein 35	cg24638962_BC21	-18.1118	4.49889	6.89e-05	0.00403894
chr6	Promoter (<=1kb)	114	ENSG00000179344	HLA-DQB1	major histocompatibility complex, class II, DQ beta 1	cg09379776_TC11	0.761002	0.189131	6.95e-05	0.00406935
chr2	Intron (uc010fix.3/3554, intron 1 of 11)	34192	ENSG00000115594	IL1R1	interleukin 1 receptor type 1	cg03240376_BC21	-10.387	2.58273	7.01e-05	0.00409668
chr4	Promoter (1-2kb)	1184	ENSG00000174799	CEP135	centrosomal protein 135	cg06591341_TC21	-12.1713	3.02672	7.02e-05	0.00409747
chr18	Distal Intergenic	91941	ENSG00000172175	MALT1	MALT1 paracaspase	cg23614257_BC21	-18.3164	4.55515	7.03e-05	0.00409747
chr16	Intron (uc002doi.1/197370, intron 2 of 7)	21177	ENSG00000155666	KDM8	lysine demethylase 8	cg21315851_BC21	-15.4214	3.83575	7.05e-05	0.00410202
chr17	Intron (uc010cvy.3/93210, intron 1 of 4)	8046	ENSG00000141744	PNMT	phenylethanolamine N-methyltransferase	cg22510620_BC21	-10.639	2.64684	7.07e-05	0.00411086
chr14	Intron (uc001ymc.2/7187, intron 9 of 11)	-28905	ENSG00000166126	AMN	amnion associated transmembrane protein	cg20002044_BC21	24.3199	6.05082	7.08e-05	0.00411086
chr17	Intron (uc010cxb.3/84951, intron 2 of 12)	-9407	ENSG00000131746	TNS4	tensin 4	cg22524155_TC21	12.8307	3.1942	7.15e-05	0.00414575
chr9	Promoter (2-3kb)	2974	ENSG00000167106	EEIG1	estrogen-induced osteoclastogenesis regulator 1	cg13992008_TC21	20.903	5.20462	7.17e-05	0.00415111
chr11	Promoter (1-2kb)	-1016	ENSG00000110031	LPXN	leupaxin	cg16374516_BC21	-19.3116	4.80981	7.2e-05	0.00416606
chr17	Promoter (1-2kb)	-1067	ENSG00000186665	C17orf58	chromosome 17 open reading frame 58	cg22860685_TC21	8.48538	2.11454	7.27e-05	0.00419782
chr5	Promoter (<=1kb)	-351	ENSG00000131507	NDFIP1	Nedd4 family interacting protein 1	cg08638208_TC21	19.1103	4.76299	7.28e-05	0.00420291
chr10	3' UTR	44990	ENSG00000122863	CHST3	carbohydrate sulfotransferase 3	cg15212274_TC21	13.9092	3.46742	7.31e-05	0.0042123
chr19	Intron (uc002lrk.4/22904, intron 1 of 31)	5900	ENSG00000064932	SBNO2	strawberry notch homolog 2	cg23867355_TC11	-6.79275	1.69373	7.34e-05	0.00422184
chr6	Promoter (<=1kb)	876	ENSG00000111846	GCNT2	glucosaminyl (N-acetyl) transferase 2 (I blood group)	cg09150476_BC21	-4.26708	1.06442	7.39e-05	0.00424555
chr18	Intron (uc010xfd.2/4155, intron 2 of 8)	-49678	ENSG00000197971	MBP	myelin basic protein	cg23772039_BC21	13.8749	3.46146	7.4e-05	0.00424766
chr9	Intron (uc004alc.3/7091, intron 5 of 19)	49941	ENSG00000106829	TLE4	TLE family member 4, transcriptional corepressor	cg13809451_TC21	-12.1827	3.03991	7.42e-05	0.00425609
chr4	Promoter (<=1kb)	-700	ENSG00000237765	FAM200B	family with sequence similarity 200 member B	cg06298659_TC21	9.05916	2.26198	7.5e-05	0.00429085
chr6	Intron (uc003pnw.3/60468, intron 1 of 6)	3372	ENSG00000112182	BACH2	BTB domain and CNC homolog 2	cg09819105_TC21	-19.5505	4.88121	7.49e-05	0.00429085
chr11	Intron (uc001nsj.2/9415, intron 1 of 11)	6631	ENSG00000134824	FADS2	fatty acid desaturase 2	cg16410199_TC21	-7.97793	1.99287	7.56e-05	0.00431561
chr6	Distal Intergenic	-538876	ENSG00000008083	JARID2	jumonji and AT-rich interaction domain containing 2	cg09193778_BC21	16.7579	4.18665	7.57e-05	0.00431953
chr6	Distal Intergenic	-538926	ENSG00000008083	JARID2	jumonji and AT-rich interaction domain containing 2	cg09193776_TC21	17.4331	4.35574	7.58e-05	0.00432029
chr16	Intron (uc002don.4/3566, intron 1 of 10)	7413	ENSG00000077238	IL4R	interleukin 4 receptor	cg21317070_BC21	12.273	3.06685	7.6e-05	0.00432366
chr4	Distal Intergenic	-19131	ENSG00000138688	BLTP1	bridge-like lipid transfer protein family member 1	cg07026518_BC21	14.0277	3.50649	7.64e-05	0.00434159
chr17	Distal Intergenic	11810	ENSG00000126353	CCR7	C-C motif chemokine receptor 7	cg22525012_TC21	-11.228	2.80733	7.67e-05	0.004353
chr8	Promoter (1-2kb)	-1468	ENSG00000167701	GPT	glutamic--pyruvic transaminase	cg13312565_BC11	-14.6819	3.67193	7.7e-05	0.00436194
chr6	Promoter (<=1kb)	-86	ENSG00000179344	HLA-DQB1	major histocompatibility complex, class II, DQ beta 1	cg21588215_TC11	1.30933	0.327456	7.7e-05	0.00436194
chr17	Intron (uc002kfx.1/6904, intron 13 of 24)	-20003	ENSG00000141556	TBCD	tubulin folding cofactor D	cg23129940_TC21	8.1618	2.04148	7.72e-05	0.00436421
chr10	Intron (uc001lie.4/1488, intron 1 of 8)	-5865	ENSG00000175029	CTBP2	C-terminal binding protein 2	cg15724950_BC21	-22.9153	5.7348	7.78e-05	0.00439673
chr14	Distal Intergenic	-29931	ENSG00000126822	PLEKHG3	pleckstrin homology and RhoGEF domain containing G3	cg19603709_TC21	18.0051	4.50717	7.82e-05	0.00441024
chr2	Promoter (<=1kb)	-563	ENSG00000064012	CASP8	caspase 8	cg04007651_TC21	-12.5678	3.14784	7.89e-05	0.00444457
chr11	Exon (uc001pub.2/1656, exon 2 of 14)	4705	ENSG00000110367	DDX6	DEAD-box helicase 6	cg16964100_TC21	-27.8238	6.96946	7.9e-05	0.00444457
chr10	Promoter (1-2kb)	1354	ENSG00000170525	PFKFB3	6-phosphofructo-2-kinase/fructose-2,6-biphosphatase 3	cg14610283_TC11	-2.91681	0.73076	7.92e-05	0.00444732
chr7	Promoter (2-3kb)	2453	ENSG00000198286	CARD11	caspase recruitment domain family member 11	cg10579475_BC21	-21.0871	5.28295	7.92e-05	0.00444732
chr11	5' UTR	4500	ENSG00000110367	DDX6	DEAD-box helicase 6	cg16964101_BC21	-21.4864	5.38603	7.99e-05	0.0044812
chr1	Promoter (2-3kb)	-2475	ENSG00000231752	EMBP1	embigin pseudogene 1	cg01288142_TC21	-7.96154	1.99607	8.02e-05	0.00448798
chr17	Intron (uc002kev.4/284004, intron 9 of 11)	3517	ENSG00000169660	HEXD	hexosaminidase D	cg23118080_TC21	-9.68514	2.42958	8.09e-05	0.00452351
chr5	Promoter (<=1kb)	294	ENSG00000197208	SLC22A4	solute carrier family 22 member 4	cg08523852_BC21	-22.6341	5.67868	8.11e-05	0.00452596
chr13	Intron (uc010acc.1/2308, intron 1 of 2)	47926	ENSG00000150907	FOXO1	forkhead box O1	cg18652233_BC21	-11.9236	2.99167	8.11e-05	0.00452596
chr5	Promoter (<=1kb)	-364	ENSG00000131507	NDFIP1	Nedd4 family interacting protein 1	cg08638207_TC21	19.3949	4.87316	8.3e-05	0.00462008
chr16	Intron (uc002dan.4/23274, intron 3 of 20)	19970	ENSG00000038532	CLEC16A	C-type lectin domain containing 16A	cg21128987_BC21	21.5677	5.41915	8.3e-05	0.00462008
chr6	Distal Intergenic	-538699	ENSG00000008083	JARID2	jumonji and AT-rich interaction domain containing 2	cg09193781_BC21	19.7094	4.95337	8.33e-05	0.00462079
chr16	Intron (uc010cad.2/112755, intron 4 of 9)	12276	ENSG00000099365	STX1B	syntaxin 1B	cg21379696_TC21	22.172	5.57224	8.33e-05	0.00462079
chr13	Intron (uc001uxj.4/646982, intron 5 of 5)	39484	ENSG00000215483	LINC00598	long intergenic non-protein coding RNA 598	cg18650892_BC21	-14.6766	3.68855	8.33e-05	0.00462079
chr9	Promoter (<=1kb)	-274	ENSG00000107021	TBC1D13	TBC1 domain family member 13	cg14302659_BC21	-14.3083	3.59667	8.36e-05	0.00462903
chr8	Promoter (1-2kb)	1501	ENSG00000156804	FBXO32	F-box protein 32	cg13072874_TC21	8.73959	2.19793	8.42e-05	0.00465911
chr12	Intron (uc001teo.1/2004, intron 1 of 4)	25400	ENSG00000111145	ELK3	ETS transcription factor ELK3	cg17950818_TC21	14.6912	3.6959	8.47e-05	0.0046721
chr22	Distal Intergenic	-33310	ENSG00000075240	GRAMD4	GRAM domain containing 4	cg26480256_TC21	-9.90012	2.49055	8.47e-05	0.0046721
chr5	Promoter (2-3kb)	2899	ENSG00000164402	SEPTIN8	septin 8	cg08528968_BC21	19.2747	4.85028	8.5e-05	0.00468626
chr16	Intron (uc010vpb.2/9780, intron 1 of 50)	13808	ENSG00000103335	PIEZO1	piezo type mechanosensitive ion channel component 1	cg21946564_BC11	-4.07739	1.02632	8.54e-05	0.00469578
chr8	Distal Intergenic	-26125	ENSG00000153310	CYRIB	CYFIP related Rac1 interactor B	cg13126508_BC21	-9.43591	2.37509	8.54e-05	0.00469578
chr21	Exon (uc002yzo.3/63977, exon 23 of 24)	-35643	ENSG00000183421	RIPK4	receptor interacting serine/threonine kinase 4	cg25895084_TC21	19.0897	4.80583	8.56e-05	0.00470208
chr16	Intron (uc002dan.4/23274, intron 9 of 20)	43068	ENSG00000038532	CLEC16A	C-type lectin domain containing 16A	cg21129306_BC21	-11.9778	3.01625	8.6e-05	0.0047174
chr12	Intron (uc001tzd.3/121665, intron 5 of 10)	-13065	ENSG00000157837	SPPL3	signal peptide peptidase like 3	cg18210122_BC21	12.227	3.07944	8.62e-05	0.00472212
chr1	Promoter (2-3kb)	2374	ENSG00000143393	PI4KB	phosphatidylinositol 4-kinase beta	cg01408705_TC21	19.6518	4.95493	8.78e-05	0.00480124
chr19	Promoter (2-3kb)	2833	ENSG00000142459	EVI5L	ecotropic viral integration site 5 like	cg24051872_TC21	18.0526	4.55435	8.86e-05	0.00484005
chr9	Intron (uc004bof.3/10783, intron 1 of 9)	13234	ENSG00000119408	NEK6	NIMA related kinase 6	cg14229912_TC21	26.5674	6.70608	8.93e-05	0.00487556
chr5	Promoter (1-2kb)	-1777	ENSG00000120129	DUSP1	dual specificity phosphatase 1	cg08895077_BC21	-8.20685	2.07247	9e-05	0.004904
chr1	Intron (uc001hcv.4/148808, intron 9 of 9)	19841	ENSG00000174514	MFSD4A	major facilitator superfamily domain containing 4A	cg01865290_TC21	19.0291	4.80659	9.03e-05	0.0049173
chr8	Distal Intergenic	-11843	ENSG00000104341	LAPTM4B	lysosomal protein transmembrane 4 beta	cg12888260_TC21	9.85865	2.4905	9.05e-05	0.0049204
chr3	Distal Intergenic	-3634	ENSG00000183813	CCR4	C-C motif chemokine receptor 4	cg04723577_BC21	26.3628	6.66033	9.06e-05	0.00492104
chr15	Intron (uc002aga.4/4643, intron 1 of 27)	77432	ENSG00000157483	MYO1E	myosin IE	cg20454605_BC21	15.5909	3.93964	9.09e-05	0.0049295
chr17	Intron (uc002glu.4/23533, intron 1 of 17)	23891	ENSG00000141506	PIK3R5	phosphoinositide-3-kinase regulatory subunit 5	cg22158116_TC21	-10.614	2.68224	9.1e-05	0.00492968
chr17	Intron (uc010daj.1/9020, intron 2 of 11)	-3763	ENSG00000006062	MAP3K14	mitogen-activated protein kinase kinase kinase 14	cg22600846_TC21	15.2883	3.86497	9.15e-05	0.00495418
chr1	Promoter (1-2kb)	1809	ENSG00000143375	CGN	cingulin	cg01411381_BC21	12.3604	3.12581	9.2e-05	0.0049744
chr1	Promoter (<=1kb)	992	ENSG00000007968	E2F2	E2F transcription factor 2	cg00407557_TC21	24.4685	6.1892	9.24e-05	0.00498603
chr6	Distal Intergenic	10377	ENSG00000204256	BRD2	bromodomain containing 2	cg09382270_BC21	15.165	3.83868	9.34e-05	0.00503727
chr3	Distal Intergenic	38677	ENSG00000235831	BHLHE40-AS1	BHLHE40 antisense RNA 1	cg04479758_TC21	13.6772	3.46438	9.44e-05	0.00508452
chr4	Promoter (<=1kb)	-541	NA	NOP14-AS1	NOP14 antisense RNA 1	cg06139591_BC21	26.2087	6.6439	9.56e-05	0.00514221
chr22	Intron (uc003avm.2/1454, intron 5 of 14)	-9610	ENSG00000213923	CSNK1E	casein kinase 1 epsilon	cg26326192_TC21	-13.0752	3.31476	9.57e-05	0.00514221
chr17	3' UTR	17218	ENSG00000132589	FLOT2	flotillin 2	cg22377620_BC21	18.6787	4.73681	9.62e-05	0.00516128
chr1	Intron (uc001apd.3/473, intron 2 of 12)	27084	ENSG00000142599	RERE	arginine-glutamic acid dipeptide repeats	cg00174800_TC21	-15.0516	3.8182	9.66e-05	0.00518084
chr12	Intron (uc010tbb.2/9612, intron 1 of 48)	12590	ENSG00000196498	NCOR2	nuclear receptor corepressor 2	cg18280348_TC21	-13.4363	3.40982	9.73e-05	0.00520795
chr7	Distal Intergenic	-36610	ENSG00000105993	DNAJB6	DnaJ heat shock protein family (Hsp40) member B6	cg11996533_TC21	-8.86514	2.25125	9.83e-05	0.0052561
chr10	Promoter (2-3kb)	-2221	ENSG00000172586	CHCHD1	coiled-coil-helix-coiled-coil-helix domain containing 1	cg15232154_TC21	18.711	4.7525	9.86e-05	0.00526645
chr22	Intron (uc002zqa.1/6899, intron 3 of 8)	5315	ENSG00000184058	TBX1	T-box transcription factor 1	cg26063526_BC21	8.41097	2.13662	9.88e-05	0.00527102
chr17	Intron (uc010cwv.1/147179, intron 1 of 2)	5413	ENSG00000171475	WIPF2	WAS/WASL interacting protein family member 2	cg22519726_BC21	12.8552	3.26677	9.94e-05	0.00528947
chr17	Promoter (1-2kb)	1236	ENSG00000184640	SEPTIN9	septin 9	cg22990242_TC21	15.4533	3.92704	9.94e-05	0.00528947
chr19	Promoter (<=1kb)	284	ENSG00000104941	RSPH6A	radial spoke head 6 homolog A	cg24617749_TC11	-5.50791	1.39986	9.96e-05	0.00529403
chr10	Intron (uc001lee.3/6001, intron 3 of 3)	25106	ENSG00000148908	RGS10	regulator of G protein signaling 10	cg15657237_TC21	-6.92485	1.76026	9.98e-05	0.00530077
chr2	Distal Intergenic	-91293	ENSG00000119862	LGALSL	galectin like	cg02912625_BC21	31.3932	7.9818	0.000100177	0.00531335
chr16	Promoter (2-3kb)	2541	ENSG00000149925	ALDOA	aldolase, fructose-bisphosphate A	cg21360850_BC21	22.2744	5.66782	0.000101436	0.00537386
chr16	Intron (uc002eyy.3/197258, intron 20 of 23)	22250	ENSG00000157353	FCSK	fucose kinase	cg21689295_TC21	13.2847	3.38089	0.000101694	0.00538124
chr9	Intron (uc004axl.2/7111, intron 6 of 9)	62309	ENSG00000136925	TSTD2	thiosulfate sulfurtransferase like domain containing 2	cg13996189_TC21	21.5825	5.49404	0.000102093	0.00539605
chr1	Promoter (<=1kb)	91	ENSG00000221978	CCNL2	cyclin L2	cg00027547_TC21	9.7473	2.48154	0.000102266	0.00539888
chr12	Distal Intergenic	-21638	ENSG00000139722	VPS37B	VPS37B subunit of ESCRT-I	cg10024730_TC21	15.8361	4.033	0.000102795	0.00542047
chr6	Promoter (<=1kb)	-579	ENSG00000170915	PAQR8	progestin and adipoQ receptor family member 8	cg09578339_BC11	17.5735	4.47691	0.000103322	0.00543164
chr10	Distal Intergenic	36383	ENSG00000151929	BAG3	BAG cochaperone 3	cg15660339_BC21	15.3007	3.89748	0.000103139	0.00543164
chr15	Intron (uc002bpl.1/8826, intron 2 of 37)	31403	ENSG00000140575	IQGAP1	IQ motif containing GTPase activating protein 1	cg20793223_TC21	-18.336	4.67131	0.000103366	0.00543164
chr3	Intron (uc010hrx.3/3693, intron 2 of 6)	24475	ENSG00000082781	ITGB5	integrin subunit beta 5	cg05445656_BC21	25.3992	6.47199	0.000103681	0.00543778
chr9	Intron (uc004ard.1/100129316, intron 1 of 3)	3730	NA	LOC100129316	uncharacterized LOC100129316	cg13914569_BC21	17.3956	4.4329	0.000103801	0.00543778
chr16	Intron (uc002esl.3/29109, intron 1 of 21)	5864	ENSG00000135723	FHOD1	formin homology 2 domain containing 1	cg21637753_BC21	15.5312	3.95792	0.000103843	0.00543778
chr1	Promoter (<=1kb)	178	ENSG00000196071	OR2L13	olfactory receptor family 2 subfamily L member 13	cg02284784_BC21	-1.17848	0.300605	0.000105394	0.00550627
chr5	Promoter (1-2kb)	1604	ENSG00000072364	AFF4	ALF transcription elongation factor 4	cg08531656_TC21	-13.5167	3.44774	0.000105363	0.00550627
chr7	Intron (uc010ksz.2/54476, intron 12 of 15)	-8315	ENSG00000011275	RNF216	ring finger protein 216	cg10627612_TC21	18.3147	4.67205	0.000105531	0.00550704
chr1	Intron (uc001bfj.3/3339, intron 1 of 96)	9439	ENSG00000142798	HSPG2	heparan sulfate proteoglycan 2	cg00383890_BC21	15.7236	4.0139	0.000106696	0.00553704
chr12	Intron (uc001tse.3/10019, intron 1 of 7)	4372	ENSG00000111252	SH2B3	SH2B adaptor protein 3	cg18094073_BC21	13.7477	3.50889	0.000106412	0.00553704
chr14	Promoter (<=1kb)	283	ENSG00000100918	REC8	REC8 meiotic recombination protein	cg19295515_BC21	-7.93894	2.02667	0.000106717	0.00553704
chr17	Promoter (2-3kb)	2598	ENSG00000006062	MAP3K14	mitogen-activated protein kinase kinase kinase 14	cg22601351_BC21	-10.1141	2.58173	0.000106587	0.00553704
chr1	Intron (uc001giv.3/7292, intron 1 of 2)	14923	ENSG00000117586	TNFSF4	TNF superfamily member 4	cg01610101_BC21	-13.0811	3.33842	0.00010625	0.00553704
chr9	Promoter (<=1kb)	759	ENSG00000137133	HINT2	histidine triad nucleotide binding protein 2	cg00193668_TC21	18.7607	4.79044	0.000107127	0.00555197
chr4	Intron (uc011cep.2/4790, intron 5 of 23)	-34548	ENSG00000109320	NFKB1	nuclear factor kappa B subunit 1	cg06899049_BC21	14.7283	3.7633	0.000108248	0.00559085
chr5	Promoter (2-3kb)	2035	ENSG00000178015	GPR150	G protein-coupled receptor 150	cg08284034_TC21	-11.675	2.98299	0.00010816	0.00559085
chr10	Intron (uc001kvw.2/51684, intron 8 of 9)	7714	ENSG00000107882	SUFU	SUFU negative regulator of hedgehog signaling	cg15502286_TC21	15.1259	3.86486	0.000108227	0.00559085
chr10	Intron (uc001kvy.2/51684, intron 11 of 11)	-14517	ENSG00000171206	TRIM8	tripartite motif containing 8	cg15502678_BC21	12.1527	3.10699	0.000109223	0.00563416
chr11	3' UTR	3207	ENSG00000160683	CXCR5	C-X-C motif chemokine receptor 5	cg16965878_BC21	17.9274	4.58435	0.000109584	0.00563416
chr13	Intron (uc001voa.4/337867, intron 4 of 8)	4135	ENSG00000169508	GPR183	G protein-coupled receptor 183	cg19058973_TC21	12.5949	3.22028	0.000109345	0.00563416
chr17	Promoter (1-2kb)	-1745	ENSG00000185504	FAAP100	FA core complex associated protein 100	cg23091337_BC21	-13.6908	3.5009	0.000109557	0.00563416
chr15	Distal Intergenic	7745	ENSG00000128965	CHAC1	ChaC glutathione specific gamma-glutamylcyclotransferase 1	cg20287545_BC21	13.1665	3.36851	0.0001104	0.00566972
chr10	Intron (uc001kvy.2/51684, intron 11 of 11)	-14541	ENSG00000171206	TRIM8	tripartite motif containing 8	cg15502677_BC21	13.7103	3.50951	0.000111314	0.00569151
chr12	Promoter (<=1kb)	108	ENSG00000186815	TPCN1	two pore segment channel 1	cg18118028_BC21	17.6257	4.51203	0.000111425	0.00569151
chr15	Distal Intergenic	5157	ENSG00000188095	MESP2	mesoderm posterior bHLH transcription factor 2	cg20782590_BC21	14.5344	3.72042	0.000111309	0.00569151
chr17	Intron (uc002glu.4/23533, intron 1 of 17)	24102	ENSG00000141506	PIK3R5	phosphoinositide-3-kinase regulatory subunit 5	cg22158104_TC21	-7.94405	2.03364	0.000111453	0.00569151
chr20	Intron (uc002xyq.4/56937, intron 1 of 3)	-8035	ENSG00000124225	PMEPA1	prostate transmembrane protein, androgen induced 1	cg25467081_TC21	25.0811	6.41922	0.000111067	0.00569151
chr17	Promoter (<=1kb)	96	ENSG00000126368	NR1D1	nuclear receptor subfamily 1 group D member 1	cg22517255_BC11	-6.79102	1.73894	0.000111918	0.00570242
chr17	Intron (uc002hzh.3/6777, intron 1 of 18)	4116	ENSG00000173757	STAT5B	signal transducer and activator of transcription 5B	cg22547034_BC21	16.502	4.22543	0.000111859	0.00570242
chr9	Intron (uc004atb.3/203328, intron 1 of 4)	6460	ENSG00000157303	SUSD3	sushi domain containing 3	cg13938541_BC21	-15.5591	3.9858	0.00011265	0.00573325
chr4	Promoter (<=1kb)	640	ENSG00000138821	SLC39A8	solute carrier family 39 member 8	cg06897565_BC11	-4.00224	1.02546	0.000112992	0.00574421
chr3	Promoter (1-2kb)	1342	ENSG00000213672	NCKIPSD	NCK interacting protein with SH3 domain	cg04868998_TC21	21.0947	5.40592	0.000113311	0.00575396
chr11	Promoter (<=1kb)	889	ENSG00000110080	ST3GAL4	ST3 beta-galactoside alpha-2,3-sialyltransferase 4	cg17050219_BC21	-8.89504	2.27988	0.000113588	0.00576156
chr1	Promoter (<=1kb)	451	ENSG00000143365	RORC	RAR related orphan receptor C	cg01415281_BC21	25.5532	6.55064	0.000113886	0.00577025
chr6	Intron (uc003pnw.3/60468, intron 2 of 6)	111717	ENSG00000112182	BACH2	BTB domain and CNC homolog 2	cg09818315_TC21	-10.0605	2.58016	0.000114647	0.00579583
chr19	Intron (uc002nat.3/23476, intron 1 of 11)	4897	ENSG00000141867	BRD4	bromodomain containing 4	cg24200648_TC21_F	-15.6581	4.01566	0.000114619	0.00579583
chr5	Distal Intergenic	-66445	ENSG00000170214	ADRA1B	adrenoceptor alpha 1B	cg08782676_BC21	11.3835	2.92178	0.000116072	0.00586056
chr17	Promoter (<=1kb)	-424	ENSG00000141753	IGFBP4	insulin like growth factor binding protein 4	cg22523336_TC21	12.0837	3.1017	0.000116187	0.00586056
chr18	Intron (uc002lhm.1/10892, intron 1 of 16)	3374	ENSG00000172175	MALT1	MALT1 paracaspase	cg23613412_BC21	-17.2737	4.43444	0.000116412	0.0058654
chr20	Intron (uc010gij.1/7764, intron 1 of 3)	-3127	ENSG00000171940	ZNF217	zinc finger protein 217	cg25420035_BC21	-18.6759	4.79695	0.000117358	0.00590649
chr17	Intron (uc002jyt.1/57521, intron 18 of 33)	-57135	ENSG00000141564	RPTOR	regulatory associated protein of MTOR complex 1	cg23069473_BC21	5.79966	1.4903	0.000118144	0.00593947
chr4	Promoter (2-3kb)	-2141	ENSG00000197712	FAM114A1	family with sequence similarity 114 member A1	cg06464125_BC21	10.7922	2.77471	0.000119141	0.00598296
chr20	Promoter (1-2kb)	1490	ENSG00000203896	LIME1	Lck interacting transmembrane adaptor 1	cg25582237_TC21	-10.6041	2.72757	0.000119972	0.00601798
chr2	Intron (uc002swx.3/26504, intron 5 of 6)	8402	ENSG00000264157	MIR3127	microRNA 3127	cg03181704_TC21	-8.42092	2.16661	0.000120476	0.00602992
chr4	Promoter (2-3kb)	-2115	NA	KLF3-AS1	KLF3 antisense RNA 1	cg06462143_TC21	14.3004	3.67918	0.000120393	0.00602992
chr7	Intron (uc003sld.1/8379, intron 2 of 3)	20365	ENSG00000002822	MAD1L1	mitotic arrest deficient 1 like 1	cg10550864_TC21	-9.95191	2.5612	0.000120971	0.00604801
chr1	Intron (uc001bjq.3/864, intron 2 of 4)	6503	ENSG00000020633	RUNX3	RUNX family transcription factor 3	cg00429101_TC11	-8.24196	2.1222	0.000121904	0.00608121
chr19	Intron (uc002ohk.3/23094, intron 2 of 21)	127134	ENSG00000105738	SIPA1L3	signal induced proliferation associated 1 like 3	cg24485267_TC21	-15.959	4.10901	0.000121799	0.00608121
chr1	Distal Intergenic	119161	NA	LINC01135	long intergenic non-protein coding RNA 1135	cg00830537_TC21	13.1382	3.38418	0.000122612	0.00610983
chr17	Distal Intergenic	-20168	ENSG00000131746	TNS4	tensin 4	cg22524582_BC21	14.3073	3.68592	0.000122913	0.00611811
chr2	Intron (uc010ywa.2/9173, intron 1 of 6)	10685	ENSG00000115602	IL1RL1	interleukin 1 receptor like 1	cg03242383_BC21	7.81949	2.01468	0.000123079	0.00611961
chr15	Intron (uc002awc.1/4016, intron 6 of 6)	-23169	ENSG00000261801	LOXL1-AS1	LOXL1 antisense RNA 1	cg20612861_TC21	-14.1748	3.65357	0.000123841	0.00615076
chr17	Distal Intergenic	17706	ENSG00000126353	CCR7	C-C motif chemokine receptor 7	cg22524927_BC21	-16.1886	4.17467	0.000124768	0.00619003
chr1	Intron (uc001hxe.4/2786, intron 1 of 3)	7657	ENSG00000168243	GNG4	G protein subunit gamma 4	cg02154521_TC21	-4.59583	1.18565	0.000125564	0.00622272
chr1	Exon (uc001hfd.2/79098, exon 4 of 4)	10689	ENSG00000182795	C1orf116	chromosome 1 open reading frame 116	cg01879484_TC21	20.0091	5.16526	0.000126766	0.0062754
chr17	Distal Intergenic	-45548	ENSG00000175832	ETV4	ETS variant transcription factor 4	cg22569745_TC21	11.4565	2.95808	0.000127184	0.00628922
chr6	Promoter (1-2kb)	1353	ENSG00000111846	GCNT2	glucosaminyl (N-acetyl) transferase 2 (I blood group)	cg09150487_BC21	-7.39748	1.91072	0.000127881	0.00630993
chr11	Intron (uc001ofy.4/30008, intron 7 of 10)	3627	ENSG00000172638	EFEMP2	EGF containing fibulin extracellular matrix protein 2	cg16484048_BC21	21.0583	5.43901	0.000127801	0.00630993
chr17	Promoter (1-2kb)	1844	ENSG00000184922	FMNL1	formin like 1	cg22599730_BC21	-16.506	4.26606	0.00012911	0.00636363
chr13	Promoter (<=1kb)	292	ENSG00000134882	UBAC2	UBA domain containing 2	cg19059020_BC21	11.6739	3.01839	0.000129897	0.00639545
chr1	Downstream (<=300bp)	7053	ENSG00000223823	LINC01342	long intergenic non-protein coding RNA 1342	cg00017460_BC21	-13.5708	3.5103	0.000130716	0.00642877
chr9	Intron (uc004bof.3/10783, intron 1 of 9)	-8453	ENSG00000119408	NEK6	NIMA related kinase 6	cg14230189_TC21	19.8618	5.13919	0.000131351	0.00645303
chr12	Intron (uc001tse.3/10019, intron 1 of 7)	4749	ENSG00000111252	SH2B3	SH2B adaptor protein 3	cg18094084_TC21	12.4201	3.21398	0.000131541	0.00645534
chr17	Distal Intergenic	-29547	ENSG00000132388	UBE2G1	ubiquitin conjugating enzyme E2 G1	cg22077464_BC21	15.5952	4.03651	0.000131991	0.00647043
chr11	Distal Intergenic	52889	ENSG00000135373	EHF	ETS homologous factor	cg16196279_TC21	12.8498	3.32649	0.000132342	0.00647726
chr12	Distal Intergenic	-63051	ENSG00000133639	BTG1	BTG anti-proliferation factor 1	cg17913054_TC21	-5.13069	1.32826	0.000132417	0.00647726
chr14	Distal Intergenic	-21673	ENSG00000119718	EIF2B2	eukaryotic translation initiation factor 2B subunit beta	cg19708403_TC21	17.1978	4.45352	0.000132987	0.00649814
chr9	Promoter (2-3kb)	-2667	ENSG00000056558	TRAF1	TNF receptor associated factor 1	cg14190655_TC21	-11.0865	2.87117	0.000133155	0.00649932
chr12	Intron (uc010smh.1/84790, intron 1 of 3)	5903	ENSG00000167553	TUBA1C	tubulin alpha 1c	cg17579499_BC21	-15.0699	3.90344	0.000133479	0.00650816
chr12	Intron (uc001ucc.3/65082, intron 6 of 15)	-16635	ENSG00000184047	DIABLO	diablo IAP-binding mitochondrial protein	cg18237869_BC21	14.3639	3.72159	0.000134043	0.00651462
chr22	Intron (uc010gwu.3/23543, intron 1 of 13)	38054	ENSG00000100320	RBFOX2	RNA binding fox-1 homolog 2	cg26280421_TC21	17.875	4.631	0.000133918	0.00651462
chr15	Intron (uc002bpl.1/8826, intron 2 of 37)	7534	ENSG00000140575	IQGAP1	IQ motif containing GTPase activating protein 1	cg20792998_BC21	-18.2231	4.72089	0.000133783	0.00651462
chr3	Promoter (<=1kb)	972	ENSG00000163606	CD200R1	CD200 receptor 1	cg05357632_BC21	13.006	3.37096	0.000134762	0.00653551
chr6	Intron (uc003pnw.3/60468, intron 2 of 6)	109430	ENSG00000112182	BACH2	BTB domain and CNC homolog 2	cg09818338_BC21	-12.79	3.31487	0.000134696	0.00653551
chr11	Promoter (1-2kb)	1004	ENSG00000196914	ARHGEF12	Rho guanine nucleotide exchange factor 12	cg16987202_TC21	8.72013	2.26076	0.000135339	0.0065495
chr19	Intron (uc002lrk.4/22904, intron 1 of 31)	18831	ENSG00000064932	SBNO2	strawberry notch homolog 2	cg23866836_TC21	-14.2389	3.69135	0.000135234	0.0065495
chr5	Promoter (<=1kb)	-143	ENSG00000125347	IRF1	interferon regulatory factor 1	cg08525750_TC21	-13.443	3.48913	0.000137667	0.00665504
chr10	Intron (uc009xpl.2/221035, intron 1 of 4)	31766	ENSG00000165476	REEP3	receptor accessory protein 3	cg15130392_TC21	11.2314	2.91549	0.000137934	0.00666083
chr18	Intron (uc002lhm.1/10892, intron 9 of 16)	50638	ENSG00000172175	MALT1	MALT1 paracaspase	cg23613846_TC21	-8.63702	2.24219	0.000138087	0.00666111
chr17	Intron (uc010cxb.3/84951, intron 2 of 12)	-9833	ENSG00000131746	TNS4	tensin 4	cg22524159_BC21	13.4757	3.49896	0.000138467	0.00667236
chr16	Promoter (2-3kb)	2004	ENSG00000077238	IL4R	interleukin 4 receptor	cg21316987_TC21	19.7896	5.13878	0.000138641	0.00667361
chr7	Promoter (1-2kb)	-1188	NA	JAZF1-AS1	JAZF1 antisense RNA 1	cg10814450_BC11	9.11546	2.36782	0.000139353	0.0067008
chr1	Intron (uc010pvy.1/2590, intron 1 of 15)	83043	ENSG00000143641	GALNT2	polypeptide N-acetylgalactosaminyltransferase 2	cg02093807_TC21	-9.72888	2.52767	0.000139773	0.00671384
chr1	Intron (uc001apq.1/80045, intron 1 of 3)	15968	ENSG00000180758	GPR157	G protein-coupled receptor 157	cg00184853_TC21	21.1041	5.48625	0.000140997	0.00676549
chr20	Distal Intergenic	14191	ENSG00000125841	NRSN2	neurensin 2	cg24865264_TC21	13.5535	3.52376	0.000141225	0.00676922
chr4	Intron (uc011cep.2/4790, intron 5 of 23)	-34546	ENSG00000109320	NFKB1	nuclear factor kappa B subunit 1	cg06899050_TC21	14.3052	3.72041	0.000141926	0.00679563
chr21	Promoter (1-2kb)	-1306	ENSG00000159216	RUNX1	RUNX family transcription factor 1	cg25817403_TC11	13.3021	3.45989	0.000142151	0.00679924
chr19	Intron (uc002nat.3/23476, intron 1 of 11)	4964	ENSG00000141867	BRD4	bromodomain containing 4	cg24200647_TC21	-20.6089	5.36128	0.0001425	0.00680875
chr17	Distal Intergenic	-5207	ENSG00000131759	RARA	retinoic acid receptor alpha	cg22520927_TC21	-15.0787	3.92347	0.000142954	0.00681607
chr1	Intron (uc001giv.3/7292, intron 1 of 2)	14363	ENSG00000117586	TNFSF4	TNF superfamily member 4	cg01610103_TC21	-16.4537	4.28115	0.000142912	0.00681607
chr5	Promoter (1-2kb)	1087	ENSG00000112984	KIF20A	kinesin family member 20A	cg08584958_BC21	13.5287	3.52164	0.00014386	0.00685204
chr3	3' UTR	4903	ENSG00000170266	GLB1	galactosidase beta 1	cg04725052_BC21	16.331	4.25321	0.000144942	0.00688909
chr14	Distal Intergenic	21153	ENSG00000198668	CALM1	calmodulin 1	cg19836760_BC21	-11.481	2.98999	0.000144866	0.00688909
chr1	Intron (uc001ezl.3/6281, intron 1 of 2)	4996	ENSG00000197747	S100A10	S100 calcium binding protein A10	cg01417057_BC21	13.5389	3.52744	0.000145808	0.00691572
chr7	Intron (uc003spt.3/9265, intron 1 of 12)	43225	ENSG00000008256	CYTH3	cytohesin 3	cg10637617_BC21	-8.11878	2.11522	0.00014575	0.00691572
chr9	Intron (uc004bof.3/10783, intron 1 of 9)	-8901	ENSG00000119408	NEK6	NIMA related kinase 6	cg14230177_BC21	11.6543	3.03672	0.000146013	0.00691822
chr1	Promoter (1-2kb)	-1536	ENSG00000162623	TYW3	tRNA-yW synthesizing protein 3 homolog	cg00943241_TC21	8.62589	2.24827	0.000146665	0.00693458
chr1	Distal Intergenic	-10679	ENSG00000163191	S100A11	S100 calcium binding protein A11	cg01417741_BC21	17.5035	4.56198	0.000146584	0.00693458
chr20	Intron (uc031ruk.1/56937, intron 1 of 3)	4934	ENSG00000124225	PMEPA1	prostate transmembrane protein, androgen induced 1	cg25466831_BC21	8.21537	2.14189	0.000147294	0.00695706
chr6	Distal Intergenic	-3622	ENSG00000204644	ZFP57	ZFP57 zinc finger protein	cg09343984_TC21	-1.57005	0.409369	0.000147464	0.00695786
chr8	Promoter (1-2kb)	-1551	ENSG00000104419	NDRG1	N-myc downstream regulated 1	cg13151187_BC21	9.97542	2.60156	0.000147971	0.00696725
chr10	Promoter (<=1kb)	312	ENSG00000134452	FBH1	F-box DNA helicase 1	cg14604763_TC21	14.5693	3.79949	0.000147899	0.00696725
chr16	Intron (uc002don.4/3566, intron 1 of 10)	3980	ENSG00000077238	IL4R	interleukin 4 receptor	cg21317010_TC21	12.7543	3.32774	0.000148951	0.00700612
chr7	Promoter (1-2kb)	-1361	NA	JAZF1-AS1	JAZF1 antisense RNA 1	cg10814442_BC21	14.9351	3.89859	0.000150011	0.00704864
chr17	Promoter (2-3kb)	2690	ENSG00000184922	FMNL1	formin like 1	cg22599907_TC21	12.589	3.28696	0.000150548	0.00706656
chr3	Intron (uc003etw.3/253461, intron 1 of 7)	7598	ENSG00000177311	ZBTB38	zinc finger and BTB domain containing 38	cg05605567_TC21	22.4801	5.87041	0.000150896	0.00707555
chr5	Distal Intergenic	-113757	ENSG00000145777	TSLP	thymic stromal lymphopoietin	cg08377622_BC21	-6.09102	1.59147	0.000152141	0.00712657
chr6	Distal Intergenic	-66509	ENSG00000096654	ZNF184	zinc finger protein 184	cg09320083_BC11	24.5152	6.40908	0.000153469	0.00718136
chr1	Distal Intergenic	71233	ENSG00000162783	IER5	immediate early response 5	cg01676179_BC21	-8.69407	2.27361	0.000154165	0.00720166
chr8	Promoter (1-2kb)	-1598	ENSG00000104419	NDRG1	N-myc downstream regulated 1	cg13151188_TC21	8.62942	2.25676	0.000154221	0.00720166
chr10	Intron (uc001kye.4/85450, intron 1 of 1)	9436	ENSG00000148841	ITPRIP	inositol 1,4,5-trisphosphate receptor interacting protein	cg15525197_BC21	19.0534	4.98867	0.000156944	0.00731771
chr12	Intron (uc001rqj.4/51564, intron 1 of 24)	7704	ENSG00000061273	HDAC7	histone deacetylase 7	cg17560992_TC21	10.2024	2.67147	0.00015713	0.00731771
chr17	Promoter (<=1kb)	886	ENSG00000131747	TOP2A	DNA topoisomerase II alpha	cg22522955_TC21	14.1789	3.71279	0.000157191	0.00731771
chr13	Intron (uc001uxj.4/646982, intron 5 of 5)	78317	ENSG00000215483	LINC00598	long intergenic non-protein coding RNA 598	cg18650550_TC21	-10.8491	2.84172	0.000157873	0.00734189
chr1	Promoter (<=1kb)	-432	ENSG00000123685	BATF3	basic leucine zipper ATF-like transcription factor 3	cg01929737_BO11	-7.00288	1.8344	0.000158044	0.00734234
chr1	Exon (uc001avh.3/7799, exon 8 of 9)	32460	ENSG00000116731	PRDM2	PR/SET domain 2	cg00261497_BC21	10.0972	2.64528	0.000158335	0.00734828
chr1	Distal Intergenic	-89756	ENSG00000117394	SLC2A1	solute carrier family 2 member 1	cg00670229_BC21	20.2378	5.30615	0.000160225	0.00740045
chr3	Intron (uc011auw.2/9922, intron 1 of 14)	-30411	ENSG00000144711	IQSEC1	IQ motif and Sec7 domain ArfGEF 1	cg07358254_TC21	-16.4279	4.30727	0.000160233	0.00740045
chr9	Intron (uc004bzi.2/23413, intron 1 of 7)	-13803	ENSG00000107130	NCS1	neuronal calcium sensor 1	cg14332285_BC21	20.6248	5.40774	0.000160276	0.00740045
chr14	Promoter (<=1kb)	274	ENSG00000100918	REC8	REC8 meiotic recombination protein	cg19295513_BC21	-11.4652	3.00591	0.000160097	0.00740045
chr19	Intron (uc002lrj.4/22904, intron 2 of 28)	5813	ENSG00000064932	SBNO2	strawberry notch homolog 2	cg23865736_BC21	-13.4956	3.53847	0.00016026	0.00740045
chr6	Distal Intergenic	-3305	ENSG00000204644	ZFP57	ZFP57 zinc finger protein	cg09343977_TC21	-4.52971	1.18848	0.000161906	0.0074681
chr6	Intron (uc003ncx.2/154141, intron 6 of 12)	85003	ENSG00000172197	MBOAT1	membrane bound O-acyltransferase domain containing 1	cg09249732_BC21	-11.829	3.10399	0.000162176	0.00747294
chr6	Distal Intergenic	-11741	ENSG00000226979	LTA	lymphotoxin alpha	cg09365802_TC21	16.5795	4.35147	0.000162697	0.00748176
chr17	Intron (uc010cvy.3/93210, intron 1 of 4)	7357	ENSG00000141744	PNMT	phenylethanolamine N-methyltransferase	cg22510612_BC21	-18.2933	4.80127	0.000162693	0.00748176
chr17	Intron (uc002gur.2/125206, intron 9 of 14)	-9949	ENSG00000188522	FAM83G	family with sequence similarity 83 member G	cg22286042_BC21	16.4056	4.30874	0.000164323	0.00754886
chr5	Intron (uc003laj.2/100996485, intron 2 of 5)	-100519	ENSG00000069011	PITX1	paired like homeodomain 1	cg08559436_TC21	17.0869	4.48822	0.000164621	0.00755487
chr16	Distal Intergenic	-23053	ENSG00000182831	HAPSTR1	HUWE1 associated protein modifying stress responses	cg21107256_BC21	14.1927	3.72956	0.000165641	0.007594
chr17	3' UTR	11353	ENSG00000126353	CCR7	C-C motif chemokine receptor 7	cg22525022_TC21	-10.5009	2.76001	0.000166166	0.00761039
chr16	Intron (uc002dan.4/23274, intron 5 of 20)	27795	ENSG00000038532	CLEC16A	C-type lectin domain containing 16A	cg21129091_TC21	12.1211	3.18621	0.000166432	0.00761483
chr6	Distal Intergenic	17558	ENSG00000182952	HMGN4	high mobility group nucleosomal binding domain 4	cg09308817_TC11	4.2175	1.1089	0.000167032	0.00761924
chr6	Intron (uc003pnw.3/60468, intron 2 of 6)	103876	ENSG00000112182	BACH2	BTB domain and CNC homolog 2	cg09818402_BC21	-17.3997	4.57462	0.000166902	0.00761924
chr1	3' UTR	31856	ENSG00000143190	POU2F1	POU class 2 homeobox 1	cg01568647_TC21	-10.209	2.68388	0.000166716	0.00761924
chr1	Distal Intergenic	4588	ENSG00000163220	S100A9	S100 calcium binding protein A9	cg01426641_BC21	19.6986	5.18105	0.000167857	0.00764912
chr3	Intron (uc003dlb.3/5793, intron 2 of 29)	-322530	ENSG00000144724	PTPRG	protein tyrosine phosphatase receptor type G	cg05013404_BC21	-3.04417	0.800839	0.000168395	0.00765825
chr4	Promoter (<=1kb)	-901	ENSG00000171476	HOPX	HOP homeobox	cg06598259_TC21	-11.3216	2.9783	0.000168309	0.00765825
chr3	Promoter (<=1kb)	920	ENSG00000164050	PLXNB1	plexin B1	cg04863910_TC21	22.2797	5.86272	0.000169052	0.00768041
chr4	Intron (uc003hly.4/118429, intron 16 of 16)	106877	ENSG00000163297	ANTXR2	ANTXR cell adhesion molecule 2	cg06746479_TC21	4.1552	1.09366	0.000169628	0.00769888
chr12	Promoter (<=1kb)	-388	ENSG00000130783	CCDC62	coiled-coil domain containing 62	cg18246325_TC21	-9.722	2.56005	0.000170797	0.00774418
chr11	Promoter (<=1kb)	696	ENSG00000186104	CYP2R1	cytochrome P450 family 2 subfamily R member 1	cg16049838_TC21	-17.52	4.61438	0.000171295	0.007759
chr6	Intron (uc003pnw.3/60468, intron 1 of 6)	47177	ENSG00000112182	BACH2	BTB domain and CNC homolog 2	cg09818823_BC21	-14.3525	3.78163	0.000172303	0.00779684
chr1	Intron (uc021paf.1/3570, intron 3 of 6)	29268	ENSG00000160712	IL6R	interleukin 6 receptor	cg01442190_BC21	18.8956	4.97913	0.000172545	0.00780002
chr16	Intron (uc002doi.1/197370, intron 2 of 7)	21047	ENSG00000155666	KDM8	lysine demethylase 8	cg21315846_BC21	-10.5301	2.77592	0.000173603	0.00784
chr6	Distal Intergenic	36560	ENSG00000057657	PRDM1	PR/SET domain 1	cg09915483_BC21	22.8658	6.02937	0.000174265	0.00785424
chr17	Intron (uc010wel.3/22806, intron 2 of 2)	5816	ENSG00000161405	IKZF3	IKAROS family zinc finger 3	cg22512424_TC21	-11.0822	2.92209	0.000174151	0.00785424
chr1	Distal Intergenic	-14562	ENSG00000163191	S100A11	S100 calcium binding protein A11	cg01417772_BC21	13.8402	3.65155	0.000175734	0.00790998
chr20	Intron (uc002wro.2/54453, intron 7 of 11)	39433	ENSG00000132669	RIN2	Ras and Rab interactor 2	cg25043719_BC21	-17.5963	4.64274	0.000175851	0.00790998
chr3	Promoter (<=1kb)	504	ENSG00000174004	NRROS	negative regulator of reactive oxygen species	cg06049796_TC21	6.90893	1.82357	0.000176786	0.00794415
chr12	Intron (uc001ucc.3/65082, intron 6 of 15)	-16544	ENSG00000184047	DIABLO	diablo IAP-binding mitochondrial protein	cg18237867_TC21	12.7781	3.3742	0.000177945	0.00798828
chr11	Intron (uc001lwn.3/3784, intron 2 of 15)	72439	ENSG00000053918	KCNQ1	potassium voltage-gated channel subfamily Q member 1	cg15931648_BC21	-10.4427	2.75894	0.000179307	0.00803326
chr17	Intron (uc002jyt.1/57521, intron 18 of 33)	-56871	ENSG00000141564	RPTOR	regulatory associated protein of MTOR complex 1	cg23069484_TC21	14.5411	3.84175	0.000179316	0.00803326
chr17	Promoter (1-2kb)	1389	ENSG00000185359	HGS	hepatocyte growth factor-regulated tyrosine kinase substrate	cg23094656_BC21	18.882	4.98892	0.000179478	0.00803326
chr11	Intron (uc001qfj.3/56980, intron 7 of 17)	-14477	ENSG00000170325	PRDM10	PR/SET domain 10	cg17084522_TC21	20.2031	5.34048	0.000180722	0.00808095
chr13	Intron (uc001vjd.3/688, intron 3 of 3)	13432	ENSG00000102554	KLF5	KLF transcription factor 5	cg18877592_BC21	21.8219	5.7689	0.000180945	0.00808294
chr16	Promoter (2-3kb)	2110	ENSG00000103495	MAZ	MYC associated zinc finger protein	cg21355548_TC21	21.0257	5.56065	0.000182016	0.00812275
chr17	Intron (uc002huw.3/1236, intron 1 of 2)	4237	ENSG00000126353	CCR7	C-C motif chemokine receptor 7	cg22525166_BC21	22.0078	5.82261	0.000183036	0.00815221
chr20	Promoter (2-3kb)	2480	ENSG00000026036	RTEL1-TNFRSF6B	RTEL1-TNFRSF6B readthrough (NMD candidate)	cg25581088_TC21	-25.1981	6.66643	0.000182936	0.00815221
chr12	Distal Intergenic	50142	ENSG00000010278	CD9	CD9 molecule	cg17228062_BC21	9.94084	2.63041	0.000183399	0.00816034
chr17	Distal Intergenic	-19927	ENSG00000131746	TNS4	tensin 4	cg22524579_BC11	15.7812	4.1765	0.000183851	0.00817242
chr14	Promoter (1-2kb)	1701	ENSG00000129521	EGLN3	egl-9 family hypoxia inducible factor 3	cg19363964_TC21	4.32436	1.14479	0.000184658	0.00820025
chr19	Intron (uc002mbu.1/5802, intron 30 of 30)	102790	ENSG00000127663	KDM4B	lysine demethylase 4B	cg23994957_BC21	17.8365	4.72408	0.000185923	0.00824833
chr5	Promoter (<=1kb)	911	ENSG00000015479	MATR3	matrin 3	cg08598727_TC21	4.48667	1.18894	0.000187352	0.0083036
chr10	Intron (uc001iiz.2/3559, intron 1 of 7)	11578	ENSG00000134460	IL2RA	interleukin 2 receptor subunit alpha	cg14607122_BC21	-14.2248	3.76981	0.000187585	0.00830584
chr6	Distal Intergenic	-108486	ENSG00000232040	ZBED9	zinc finger BED-type containing 9	cg09333977_TC21	2.93471	0.777863	0.000187998	0.00830953
chr14	Promoter (1-2kb)	1347	ENSG00000129521	EGLN3	egl-9 family hypoxia inducible factor 3	cg19363973_BC21	5.95558	1.57858	0.000188036	0.00830953
chr8	Distal Intergenic	6708	ENSG00000160932	LY6E	lymphocyte antigen 6 family member E	cg13267339_BC21	-12.5707	3.33414	0.000189805	0.00837956
chr9	Promoter (1-2kb)	-1126	ENSG00000165233	CARD19	caspase recruitment domain family member 19	cg13939000_TC21	11.7355	3.1136	0.000190686	0.00841023
chr13	Intron (uc001voa.4/337867, intron 4 of 8)	3470	ENSG00000169508	GPR183	G protein-coupled receptor 183	cg19058980_TC21	10.0252	2.66049	0.000191378	0.00843254
chr19	Intron (uc002lrk.4/22904, intron 1 of 31)	19254	ENSG00000064932	SBNO2	strawberry notch homolog 2	cg23866814_TC11	-12.7071	3.37382	0.000192699	0.00845785
chr1	Promoter (<=1kb)	61	ENSG00000221978	CCNL2	cyclin L2	cg00027550_TC21	13.3173	3.53562	0.000192534	0.00845785
chr1	Promoter (2-3kb)	2273	ENSG00000123080	CDKN2C	cyclin dependent kinase inhibitor 2C	cg00751889_TC21	1.7505	0.464765	0.000192674	0.00845785
chr18	Distal Intergenic	92010	ENSG00000172175	MALT1	MALT1 paracaspase	cg23614258_TC21	-18.938	5.02747	0.00019231	0.00845785
chr4	Promoter (1-2kb)	1079	ENSG00000125089	SH3TC1	SH3 domain and tetratricopeptide repeats 1	cg06229755_TC21	-8.75503	2.3253	0.000193637	0.00849078
chr6	Intron (uc003oos.2/221458, intron 1 of 9)	5071	ENSG00000164627	KIF6	kinesin family member 6	cg09465747_TC21	7.55614	2.00741	0.000194383	0.00850702
chr16	Intron (uc002dgn.3/57020, intron 29 of 30)	-19487	ENSG00000174628	IQCK	IQ motif containing K	cg21236466_BC21	-17.7492	4.71516	0.000194256	0.00850702
chr20	Promoter (<=1kb)	18	ENSG00000203896	LIME1	Lck interacting transmembrane adaptor 1	cg25582203_BC21	-10.7069	2.84609	0.000196013	0.00857008
chr1	Promoter (<=1kb)	588	ENSG00000283749	MIR4781	microRNA 4781	cg00788411_BC21	-14.1854	3.77179	0.000196791	0.0085958
chr1	Distal Intergenic	155577	ENSG00000120337	TNFSF18	TNF superfamily member 18	cg01608523_TC21	-7.8474	2.0867	0.000196982	0.00859584
chr10	Promoter (2-3kb)	2858	ENSG00000108175	ZMIZ1	zinc finger MIZ-type containing 1	cg15283374_TC21	-12.7741	3.39756	0.000197664	0.00861731
chr12	Promoter (2-3kb)	-2372	ENSG00000135426	TESPA1	thymocyte expressed, positive selection associated 1	cg17656024_BC21	11.9398	3.1761	0.000198046	0.00862566
chr3	Promoter (1-2kb)	1146	ENSG00000163606	CD200R1	CD200 receptor 1	cg05357630_BC21	8.51989	2.26677	0.000198556	0.00863957
chr1	Intron (uc001ape.3/473, intron 8 of 23)	-7582	ENSG00000142599	RERE	arginine-glutamic acid dipeptide repeats	cg00176665_TC21	-17.9401	4.77526	0.00019987	0.00867611
chr12	Promoter (1-2kb)	1107	ENSG00000204842	ATXN2	ataxin 2	cg18096748_BC21	-11.3594	3.0239	0.00020013	0.00867611
chr18	Distal Intergenic	69598	ENSG00000134504	KCTD1	potassium channel tetramerization domain containing 1	cg23370054_TC21	14.1007	3.753	0.000199651	0.00867611
chr21	Intron (uc002ypr.1/59271, intron 2 of 7)	4384	ENSG00000166979	EVA1C	eva-1 homolog C	cg25786617_TC21	17.1292	4.55988	0.000200162	0.00867611
chr1	Promoter (1-2kb)	-1211	ENSG00000163344	PMVK	phosphomevalonate kinase	cg01449484_TC21	22.174	5.90466	0.000201069	0.00869462
chr14	Distal Intergenic	-12103	ENSG00000266015	MIR4309	microRNA 4309	cg19995394_BC21	19.1506	5.09986	0.000201241	0.00869462
chr16	Promoter (<=1kb)	334	ENSG00000140968	IRF8	interferon regulatory factor 8	cg21881807_TC21	-5.25366	1.39912	0.000201357	0.00869462
chr18	Intron (uc002lhm.1/10892, intron 4 of 16)	30388	ENSG00000172175	MALT1	MALT1 paracaspase	cg23613678_TC21	14.2481	3.79435	0.000201261	0.00869462
chr12	Intron (uc001ukf.3/57666, intron 2 of 16)	19601	ENSG00000112787	FBRSL1	fibrosin like 1	cg18398055_BC21	-2.56152	0.682389	0.000202291	0.00872663
chr17	Distal Intergenic	5893	ENSG00000171532	NEUROD2	neuronal differentiation 2	cg22508935_TC21	17.318	4.6141	0.000202663	0.00873437
chr15	Intron (uc002aqk.5/79719, intron 1 of 9)	13201	ENSG00000103591	AAGAB	alpha and gamma adaptin binding protein	cg20544368_BC21	21.19	5.64618	0.000202906	0.00873653
chr4	Intron (uc003gbc.2/10336, intron 1 of 4)	-12337	ENSG00000185619	PCGF3	polycomb group ring finger 3	cg06084112_BC21	15.454	4.11847	0.000203371	0.00874826
chr6	Distal Intergenic	17805	ENSG00000182952	HMGN4	high mobility group nucleosomal binding domain 4	cg09308823_TC21	6.53211	1.7411	0.000203895	0.00876246
chr9	Promoter (1-2kb)	1472	ENSG00000177125	ZBTB34	zinc finger and BTB domain containing 34	cg14267236_BC21	19.011	5.06773	0.000204153	0.00876525
chr17	Promoter (1-2kb)	1333	ENSG00000185359	HGS	hepatocyte growth factor-regulated tyrosine kinase substrate	cg23094655_BC21	20.1827	5.38148	0.000204917	0.0087897
chr7	Intron (uc003udy.3/5447, intron 2 of 15)	4094	ENSG00000127948	POR	cytochrome p450 oxidoreductase	cg11269248_BC21	10.7659	2.87214	0.000206504	0.0088494
chr12	Intron (uc001ucg.2/6249, intron 1 of 25)	5182	NA	CLIP1-AS1	CLIP1 antisense RNA 1	cg18240371_TC21	-12.5536	3.34995	0.000207303	0.00886294
chr15	Promoter (1-2kb)	1097	ENSG00000140400	MAN2C1	mannosidase alpha class 2C member 1	cg20633392_BC21	26.0463	6.94998	0.000207079	0.00886294
chr6	Intron (uc003pnw.3/60468, intron 2 of 6)	96916	ENSG00000112182	BACH2	BTB domain and CNC homolog 2	cg09818458_TC21	-18.5905	4.9611	0.000207407	0.00886294
chr8	Distal Intergenic	50429	ENSG00000164924	YWHAZ	tyrosine 3-monooxygenase/tryptophan 5-monooxygenase activation protein zeta	cg12916113_BC21	14.246	3.80202	0.000207654	0.00886513
chr12	Promoter (1-2kb)	1586	ENSG00000111252	SH2B3	SH2B adaptor protein 3	cg18094032_BC21	8.8983	2.37529	0.000208258	0.00888254
chr17	Intron (uc002hsu.4/22806, intron 3 of 7)	-14808	ENSG00000161405	IKZF3	IKAROS family zinc finger 3	cg22512608_BC21	-15.0458	4.01804	0.000209563	0.0089298
chr17	Intron (uc002jyt.1/57521, intron 18 of 33)	-56761	ENSG00000141564	RPTOR	regulatory associated protein of MTOR complex 1	cg23069488_BC21	9.95571	2.6597	0.000210685	0.00896918
chr12	Promoter (<=1kb)	237	ENSG00000139531	SUOX	sulfite oxidase	cg17664983_BC21	-12.4951	3.33976	0.000212189	0.0090247
chr6	Promoter (<=1kb)	885	ENSG00000196230	TUBB	tubulin beta class I	cg09355409_BC21	-15.9851	4.27357	0.000212884	0.00904577
chr2	Intron (uc002syd.1/7535, intron 2 of 13)	4981	ENSG00000115085	ZAP70	zeta chain of T cell receptor associated protein kinase 70	cg03191048_TC21	-7.55139	2.01906	0.000213218	0.00905148
chr6	Promoter (1-2kb)	1959	ENSG00000124635	H2BC11	H2B clustered histone 11	cg09314007_TC21	12.3242	3.29577	0.000213756	0.00906583
chr11	Promoter (2-3kb)	-2830	ENSG00000173486	FKBP2	FKBP prolyl isomerase 2	cg16448339_TC21	12.661	3.38785	0.000215578	0.00911748
chr18	Distal Intergenic	69643	ENSG00000134504	KCTD1	potassium channel tetramerization domain containing 1	cg23370053_BC21	12.6813	3.39285	0.000215184	0.00911748
chr9	Intron (uc004bof.3/10783, intron 1 of 9)	12977	ENSG00000119408	NEK6	NIMA related kinase 6	cg14229902_TC21	17.7834	4.75826	0.000215411	0.00911748
chr11	Promoter (<=1kb)	833	ENSG00000167799	NUDT8	nudix hydrolase 8	cg16519682_BC21	12.357	3.30672	0.000215791	0.00911799
chr9	Promoter (1-2kb)	1612	ENSG00000188747	NOXA1	NADPH oxidase activator 1	cg14506003_BC21	13.3222	3.56604	0.000216673	0.00914669
chr12	Promoter (2-3kb)	-2222	ENSG00000062485	CS	citrate synthase	cg17670420_BC21	16.764	4.48797	0.00021712	0.00914854
chr21	Promoter (1-2kb)	1798	ENSG00000160216	AGPAT3	1-acylglycerol-3-phosphate O-acyltransferase 3	cg25930764_BC21	14.0167	3.75226	0.000216934	0.00914854
chr15	Intron (uc002aqj.3/4088, intron 1 of 8)	19366	ENSG00000166949	SMAD3	SMAD family member 3	cg20542576_TC11	12.3526	3.31004	0.000220009	0.00926163
chr14	Intron (uc001yga.3/64919, intron 3 of 3)	55945	ENSG00000127152	BCL11B	BAF chromatin remodeling complex subunit BCL11B	cg19938230_TC21	-13.9074	3.72729	0.000220546	0.00926704
chr19	Intron (uc002lrj.4/22904, intron 2 of 28)	5751	ENSG00000064932	SBNO2	strawberry notch homolog 2	cg23865738_BC21	-14.0748	3.77209	0.000220489	0.00926704
chr6	Promoter (1-2kb)	1613	ENSG00000232629	HLA-DQB2	major histocompatibility complex, class II, DQ beta 2	cg09380448_BC21	-5.32172	1.42737	0.000223001	0.0093615
chr15	Intron (uc002bwr.3/79705, intron 15 of 33)	-29211	ENSG00000154237	LRRK1	leucine rich repeat kinase 1	cg20905931_BC21	9.02502	2.42094	0.000223374	0.00936848
chr17	Promoter (2-3kb)	2686	ENSG00000184922	FMNL1	formin like 1	cg22599906_BC21	11.4647	3.07709	0.000225141	0.00943384
chr13	Exon (uc001voa.4/337867, exon 8 of 9)	11728	ENSG00000207719	MIR623	microRNA 623	cg19059611_TC21	18.4671	4.95773	0.000225929	0.00945812
chr4	Intron (uc011cep.2/4790, intron 5 of 23)	-17563	ENSG00000109320	NFKB1	nuclear factor kappa B subunit 1	cg06899140_BC21	-6.68411	1.79471	0.000226434	0.0094705
chr17	Intron (uc002huk.2/5914, intron 1 of 8)	-4519	ENSG00000131759	RARA	retinoic acid receptor alpha	cg22521251_BC21	-11.3315	3.04327	0.000227177	0.0094849
chr17	Promoter (<=1kb)	-893	ENSG00000184922	FMNL1	formin like 1	cg22599815_BC21	-15.0466	4.04124	0.000227362	0.0094849
chr11	Distal Intergenic	32321	ENSG00000137507	LRRC32	leucine rich repeat containing 32	cg16649272_TC21	-15.5106	4.16593	0.000227406	0.0094849
chr1	Intron (uc021paf.1/3570, intron 3 of 6)	27875	ENSG00000160712	IL6R	interleukin 6 receptor	cg01442162_BC11	5.21735	1.4016	0.0002281	0.00948761
chr5	Intron (uc003lww.3/8728, intron 8 of 22)	-8818	ENSG00000135074	ADAM19	ADAM metallopeptidase domain 19	cg08762912_BC21	9.17759	2.46544	0.000228031	0.00948761
chr16	Intron (uc010vpb.2/9780, intron 1 of 50)	13540	ENSG00000103335	PIEZO1	piezo type mechanosensitive ion channel component 1	cg21946574_TC21	-8.63887	2.32053	0.000227761	0.00948761
chr3	Intron (uc003cfh.1/2720, intron 15 of 15)	47824	ENSG00000183813	CCR4	C-C motif chemokine receptor 4	cg04724088_BC21	15.0253	4.03776	0.000229162	0.00952305
chr7	Distal Intergenic	-36849	ENSG00000105993	DNAJB6	DnaJ heat shock protein family (Hsp40) member B6	cg11996521_TC21	-9.39836	2.52709	0.000231047	0.00959084
chr10	Distal Intergenic	36380	ENSG00000151929	BAG3	BAG cochaperone 3	cg15660338_TC21	21.5272	5.78866	0.000231217	0.00959084
chr6	Intron (uc003pbq.1/60481, intron 1 of 7)	28020	NA	RPS16P5	ribosomal protein S16 pseudogene 5	cg18681426_BC21	-15.4533	4.15704	0.000232533	0.0096366
chr16	Intron (uc002don.4/3566, intron 1 of 10)	13763	ENSG00000077238	IL4R	interleukin 4 receptor	cg21317162_BC21	16.3506	4.39904	0.000232983	0.00964645
chr15	Intron (uc002bpl.1/8826, intron 2 of 37)	24632	ENSG00000140575	IQGAP1	IQ motif containing GTPase activating protein 1	cg20793161_BC21	-9.08962	2.44647	0.000234288	0.00968276
chr16	Intron (uc002doi.1/197370, intron 6 of 7)	11260	ENSG00000155666	KDM8	lysine demethylase 8	cg21315623_BC21	-10.0778	2.7123	0.000234122	0.00968276
chr17	Intron (uc010cxb.3/84951, intron 4 of 12)	-5073	ENSG00000131746	TNS4	tensin 4	cg22524085_BC21	14.1757	3.81614	0.00023493	0.0096938
chr20	Intron (uc002wup.3/5834, intron 19 of 19)	47899	ENSG00000100994	PYGB	glycogen phosphorylase B	cg25097585_TC21	22.719	6.11609	0.000234983	0.0096938
chr19	Intron (uc002lrl.1/6794, intron 1 of 9)	11189	ENSG00000118046	STK11	serine/threonine kinase 11	cg23869073_TC21	13.8439	3.72893	0.000236843	0.00976162
chr5	Distal Intergenic	-15739	ENSG00000213347	MXD3	MAX dimerization protein 3	cg08956025_TC21	-4.13022	1.1126	0.00023715	0.00976423
chr20	Promoter (<=1kb)	569	ENSG00000203896	LIME1	Lck interacting transmembrane adaptor 1	cg25582217_TC21	-18.6185	5.01639	0.000237754	0.00976423
chr22	Intron (uc003avm.2/1454, intron 5 of 14)	-9918	ENSG00000213923	CSNK1E	casein kinase 1 epsilon	cg26326204_BC21	-8.02779	2.16293	0.000237768	0.00976423
chr20	Promoter (2-3kb)	2127	ENSG00000158296	SLC13A3	solute carrier family 13 member 3	cg25325696_BC21	19.8585	5.34983	0.000237354	0.00976423
chr6	Exon (uc021ysn.1/uc021ysn.1, exon 1 of 1)	134322	ENSG00000225595	LINC01623	long intergenic non-protein coding RNA 1623	cg09334390_TC11	2.19128	0.590507	0.000238387	0.00978078
chr9	Promoter (<=1kb)	852	ENSG00000165716	DIPK1B	divergent protein kinase domain 1B	cg14480747_BC21	-20.3117	5.47596	0.000239837	0.00983135
chr2	Promoter (2-3kb)	2050	ENSG00000135916	ITM2C	integral membrane protein 2C	cg04261117_BC21	-11.3436	3.05863	0.000240309	0.00984182
chr14	Promoter (<=1kb)	204	ENSG00000100918	REC8	REC8 meiotic recombination protein	cg19295511_BC21	-9.45781	2.55077	0.000241139	0.00986687
chr3	Exon (uc003ekm.3/2624, exon 6 of 7)	5995	ENSG00000179348	GATA2	GATA binding protein 2	cg04535236_TC21	7.69321	2.07562	0.000242389	0.00990908
chr22	Promoter (1-2kb)	1552	ENSG00000198355	PIM3	Pim-3 proto-oncogene, serine/threonine kinase	cg26546500_BC21	-12.0384	3.24881	0.000243306	0.00993759
chr7	Intron (uc003smx.3/221935, intron 5 of 44)	-88606	ENSG00000146555	SDK1	sidekick cell adhesion molecule 1	cg10589589_BC21	8.81438	2.37948	0.000244361	0.00997168
chr7	Intron (uc003upt.3/57154, intron 1 of 17)	16263	ENSG00000198742	SMURF1	SMAD specific E3 ubiquitin protein ligase 1	cg11439300_BC21	7.12726	1.92428	0.000244813	0.00997216
chr17	Intron (uc010ddo.3/9496, intron 5 of 8)	17971	ENSG00000121075	TBX4	T-box transcription factor 4	cg22780066_BC21	18.7657	5.06642	0.000244745	0.00997216
chr2	Intron (uc021vfg.1/2355, intron 3 of 3)	14544	ENSG00000075426	FOSL2	FOS like 2, AP-1 transcription factor subunit	cg02603122_TC21	-11.7465	3.17255	0.000246022	0.0100124
chr7	Intron (uc003slw.3/29886, intron 5 of 10)	24213	ENSG00000106268	NUDT1	nudix hydrolase 1	cg10560861_BC21	10.5325	2.84529	0.00024678	0.0100342
chr1	Promoter (1-2kb)	1748	ENSG00000158246	TENT5B	terminal nucleotidyltransferase 5B	cg00462268_BC21	16.4778	4.45266	0.00024779	0.0100663
chr19	Intron (uc002nat.3/23476, intron 1 of 11)	16687	ENSG00000141867	BRD4	bromodomain containing 4	cg24200498_TC21	-15.407	4.1639	0.000248287	0.0100774
chr6	Promoter (2-3kb)	2592	ENSG00000204569	PPP1R10	protein phosphatase 1 regulatory subunit 10	cg09353591_BC21	-16.6493	4.50026	0.000248774	0.0100882
chr4	Intron (uc003ies.3/59067, intron 2 of 4)	3638	ENSG00000138684	IL21	interleukin 21	cg07029321_BC21	13.2785	3.58979	0.00024941	0.0101049
chr11	Intron (uc001pef.3/28970, intron 1 of 7)	3651	ENSG00000182919	C11orf54	chromosome 11 open reading frame 54	cg16767505_TC21	30.9935	8.38518	0.000252012	0.0102012
chr17	3' UTR	3422	ENSG00000186834	HEXIM1	HEXIM P-TEFb complex subunit 1	cg22598182_BC21	8.91729	2.41278	0.000252358	0.0102061
chr12	Intron (uc001rqj.4/51564, intron 1 of 24)	-8890	ENSG00000061273	HDAC7	histone deacetylase 7	cg17560933_BC21	-14.6717	3.97014	0.000252686	0.0102102
chr11	Promoter (1-2kb)	1024	ENSG00000196914	ARHGEF12	Rho guanine nucleotide exchange factor 12	cg16987203_BC21	10.6331	2.87818	0.000253777	0.0102452
chr16	Intron (uc010vpb.2/9780, intron 1 of 50)	13450	ENSG00000103335	PIEZO1	piezo type mechanosensitive ion channel component 1	cg21946577_TC21	-9.29112	2.51584	0.000255067	0.0102881
chr22	Intron (uc003arc.3/5880, intron 5 of 6)	15450	ENSG00000128340	RAC2	Rac family small GTPase 2	cg26301790_BC21	-17.2061	4.66101	0.000256579	0.0103399
chr15	Distal Intergenic	27601	ENSG00000081014	AP4E1	adaptor related protein complex 4 subunit epsilon 1	cg20383035_TC21	17.0795	4.62799	0.000257567	0.0103704
chr10	Intron (uc001kvw.2/51684, intron 3 of 9)	-40681	ENSG00000107882	SUFU	SUFU negative regulator of hedgehog signaling	cg15501656_BC21	19.3635	5.24826	0.000258506	0.010399
chr20	Promoter (<=1kb)	210	ENSG00000203896	LIME1	Lck interacting transmembrane adaptor 1	cg25582213_BC11	-13.31	3.60798	0.000258971	0.0104085
chr7	Distal Intergenic	-13261	ENSG00000198286	CARD11	caspase recruitment domain family member 11	cg10579784_BC21	12.8588	3.48639	0.000259714	0.0104291
chr4	Intron (uc011bwg.2/57533, intron 2 of 13)	-33199	ENSG00000132405	TBC1D14	TBC1 domain family member 14	cg06204936_TC21	-14.7612	4.00307	0.000260512	0.0104423
chr15	3' UTR	25940	ENSG00000138621	PPCDC	phosphopantothenoylcysteine decarboxylase	cg20629314_BC21	13.8458	3.75509	0.000260762	0.0104423
chr16	Intron (uc002doi.1/197370, intron 2 of 7)	22844	ENSG00000155666	KDM8	lysine demethylase 8	cg21315886_BC21	-6.02345	1.63369	0.000260964	0.0104423
chr16	Intron (uc010vpb.2/9780, intron 1 of 50)	13580	ENSG00000103335	PIEZO1	piezo type mechanosensitive ion channel component 1	cg21946572_TC21	-12.4785	3.38432	0.000260829	0.0104423
chr16	Intron (uc002dan.4/23274, intron 9 of 20)	43624	ENSG00000038532	CLEC16A	C-type lectin domain containing 16A	cg21129315_TC21	-13.2184	3.58611	0.000261981	0.0104737
chr10	Intron (uc001kvw.2/51684, intron 3 of 9)	-40559	ENSG00000107882	SUFU	SUFU negative regulator of hedgehog signaling	cg15501658_TC21	12.1706	3.303	0.000263263	0.0105081
chr22	Promoter (<=1kb)	164	ENSG00000177993	ZNRF3-AS1	ZNRF3 antisense RNA 1	cg26192358_BC21	-7.36647	1.99923	0.000263305	0.0105081
chr20	Intron (uc031rss.1/140688, intron 4 of 10)	-24670	ENSG00000197183	NOL4L	nucleolar protein 4 like	cg25156333_TC21	-12.0011	3.25825	0.000264657	0.0105527
chr6	Promoter (1-2kb)	-1772	ENSG00000168477	TNXB	tenascin XB	cg09374507_BC21	22.5279	6.11962	0.000266719	0.0106256
chr19	Promoter (<=1kb)	49	ENSG00000125746	EML2	EMAP like 2	cg24612836_TC21	-18.916	5.13934	0.000267341	0.010641
chr12	Promoter (1-2kb)	1382	ENSG00000170515	PA2G4	proliferation-associated 2G4	cg17666867_TC21	12.8711	3.4977	0.000268112	0.0106623
chr6	Distal Intergenic	-109045	ENSG00000232040	ZBED9	zinc finger BED-type containing 9	cg09333987_BC21	2.30936	0.627692	0.000268878	0.0106834
chr6	Distal Intergenic	-109078	ENSG00000232040	ZBED9	zinc finger BED-type containing 9	cg10582608_TC11	2.71872	0.739126	0.000269729	0.0106985
chr20	Distal Intergenic	-3037	ENSG00000171940	ZNF217	zinc finger protein 217	cg25420369_BC21	-12.1138	3.2933	0.000269699	0.0106985
chr3	Intron (uc010hrx.3/3693, intron 2 of 6)	25908	ENSG00000082781	ITGB5	integrin subunit beta 5	cg05445641_TC21	-17.67	4.80439	0.000270144	0.0107055
chr17	Intron (uc002jyt.1/57521, intron 18 of 33)	-57539	ENSG00000141564	RPTOR	regulatory associated protein of MTOR complex 1	cg23069456_TC11	2.19685	0.59736	0.000270435	0.0107077
chr3	3' UTR	4761	ENSG00000170266	GLB1	galactosidase beta 1	cg04725053_TC21	16.6969	4.54098	0.000271095	0.0107245
chr16	Intron (uc002ezl.3/55697, intron 1 of 5)	5531	ENSG00000103043	VAC14	VAC14 component of PIKFYVE complex	cg21693601_BC21	14.5514	3.95783	0.000271448	0.0107291
chr8	Promoter (<=1kb)	-436	ENSG00000249859	PVT1	Pvt1 oncogene	cg13109445_TO11	10.4481	2.84224	0.000272065	0.0107347
chr11	Intron (uc001nsj.2/9415, intron 1 of 11)	5445	ENSG00000134824	FADS2	fatty acid desaturase 2	cg16410169_TC21	-8.7097	2.36923	0.000271887	0.0107347
chr7	Intron (uc003tod.2/3364, intron 5 of 7)	9915	ENSG00000136273	HUS1	HUS1 checkpoint clamp component	cg10993808_TC21	16.6137	4.52049	0.000272904	0.0107398
chr9	Promoter (2-3kb)	-2652	ENSG00000056558	TRAF1	TNF receptor associated factor 1	cg14190654_TC21	-12.4318	3.38223	0.000272457	0.0107398
chr9	Intron (uc004bof.3/10783, intron 1 of 9)	-9049	ENSG00000119408	NEK6	NIMA related kinase 6	cg14230173_TC21	9.83166	2.67499	0.00027268	0.0107398
chr12	Intron (uc001udl.3/79720, intron 1 of 3)	15521	ENSG00000130787	HIP1R	huntingtin interacting protein 1 related	cg18248508_BC21	-17.0289	4.63461	0.000273822	0.0107665
chr18	Distal Intergenic	-77567	ENSG00000074657	ZNF532	zinc finger protein 532	cg23614599_BC21	15.9906	4.35322	0.000274868	0.0107889
chr1	Intron (uc001giv.3/7292, intron 1 of 2)	14315	ENSG00000117586	TNFSF4	TNF superfamily member 4	cg01610104_TC21	-11.3452	3.08854	0.000274826	0.0107889
chr15	Exon (uc001zll.3/90417, exon 5 of 9)	6851	ENSG00000128944	KNSTRN	kinetochore localized astrin (SPAG5) binding protein	cg20277563_BC21	9.80669	2.66997	0.000275211	0.010793
chr17	Intron (uc010cvy.3/93210, intron 1 of 4)	8001	ENSG00000141744	PNMT	phenylethanolamine N-methyltransferase	cg22510619_BC11	-5.77367	1.57254	0.000276677	0.0108273
chr1	Intron (uc001hxe.4/2786, intron 1 of 3)	7985	ENSG00000168243	GNG4	G protein subunit gamma 4	cg02154497_TC21	-2.76602	0.753391	0.000276802	0.0108273
chr6	Promoter (<=1kb)	771	ENSG00000096433	ITPR3	inositol 1,4,5-trisphosphate receptor type 3	cg09390762_BC21	7.51164	2.04589	0.000276643	0.0108273
chr1	Intron (uc001apq.1/80045, intron 1 of 3)	16103	ENSG00000180758	GPR157	G protein-coupled receptor 157	cg00184850_BC21	28.6994	7.81872	0.000277671	0.0108519
chr16	Distal Intergenic	7605	ENSG00000159761	C16orf86	chromosome 16 open reading frame 86	cg21645679_TC21	-14.9239	4.06729	0.000279089	0.0108885
chr5	Distal Intergenic	43260	ENSG00000145779	TNFAIP8	TNF alpha induced protein 8	cg08435899_BC21	13.0097	3.54542	0.000278897	0.0108885
chr1	Distal Intergenic	178829	ENSG00000117560	FASLG	Fas ligand	cg01608224_BC21	-21.1889	5.77677	0.00028046	0.0109326
chr8	3' UTR	20116	ENSG00000168490	PHYHIP	phytanoyl-CoA 2-hydroxylase interacting protein	cg12288453_TC21	-16.1467	4.40243	0.000280746	0.0109344
chr1	Intron (uc001apd.3/473, intron 2 of 12)	26946	ENSG00000142599	RERE	arginine-glutamic acid dipeptide repeats	cg00174802_TC21	-14.5957	3.98018	0.000281362	0.0109456
chr3	Promoter (1-2kb)	1082	ENSG00000114737	CISH	cytokine inducible SH2 containing protein	cg04902062_BC21	-6.58495	1.79587	0.000281759	0.0109456
chr19	Intron (uc002mbq.4/23030, intron 11 of 22)	60081	ENSG00000127663	KDM4B	lysine demethylase 4B	cg23993774_TC21	-8.13595	2.21885	0.000281742	0.0109456
chr3	Promoter (2-3kb)	2355	ENSG00000136068	FLNB	filamin B	cg04980856_BC21	-16.6398	4.53958	0.000283074	0.0109873
chr11	Promoter (2-3kb)	2335	ENSG00000175567	UCP2	uncoupling protein 2	cg16620532_BC21	-8.85149	2.41515	0.000283625	0.0109992
chr12	Promoter (2-3kb)	2078	ENSG00000076108	BAZ2A	bromodomain adjacent to zinc finger domain 2A	cg17675094_TC21	-12.0226	3.28072	0.000284014	0.0110049
chr1	Promoter (<=1kb)	83	ENSG00000196071	OR2L13	olfactory receptor family 2 subfamily L member 13	cg02284780_BC21	-1.63316	0.445695	0.00028436	0.0110089
chr6	Distal Intergenic	-109213	ENSG00000232040	ZBED9	zinc finger BED-type containing 9	cg09333991_BC11	1.77711	0.485029	0.000284743	0.0110143
chr9	Promoter (1-2kb)	1616	ENSG00000119403	PHF19	PHD finger protein 19	cg14189603_BC21	14.8775	4.06202	0.000286197	0.0110611
chr17	Intron (uc010cxb.3/84951, intron 1 of 12)	3108	ENSG00000131746	TNS4	tensin 4	cg22524242_TC21	19.798	5.40706	0.000287351	0.0110962
chr6	Distal Intergenic	-3110	ENSG00000232629	HLA-DQB2	major histocompatibility complex, class II, DQ beta 2	cg09380478_TC21	8.04621	2.19789	0.000288042	0.0111134
chr1	Distal Intergenic	-3839	ENSG00000028137	TNFRSF1B	TNF receptor superfamily member 1B	cg00242666_TC21	24.5646	6.71346	0.000290072	0.0111822
chr6	Promoter (<=1kb)	824	ENSG00000275379	H3C11	H3 clustered histone 11	cg09325986_TC21	14.2689	3.90064	0.000291072	0.0112112
chr6	Promoter (1-2kb)	1241	ENSG00000286522	H3C2	H3 clustered histone 2	cg09301508_BC21	8.06557	2.20526	0.000291818	0.0112251
chr5	Distal Intergenic	-44598	ENSG00000131507	NDFIP1	Nedd4 family interacting protein 1	cg08637621_TC21	11.3301	3.09793	0.000291929	0.0112251
chr1	Promoter (<=1kb)	-64	ENSG00000158864	NDUFS2	NADH:ubiquinone oxidoreductase core subunit S2	cg01519144_TC11	6.04526	1.65321	0.000292629	0.0112425
chr11	Promoter (<=1kb)	-878	ENSG00000172273	HINFP	histone H4 transcription factor	cg16970370_BC21	15.9317	4.35865	0.00029428	0.0112964
chr14	Distal Intergenic	77975	ENSG00000119669	IRF2BPL	interferon regulatory factor 2 binding protein like	cg19731524_TC21	24.249	6.6351	0.000294865	0.0113092
chr15	Intron (uc002aqj.3/4088, intron 1 of 8)	17684	ENSG00000166949	SMAD3	SMAD family member 3	cg20542549_TC21	-7.42886	2.03306	0.000295563	0.0113264
chr16	Intron (uc002dan.4/23274, intron 8 of 20)	38161	ENSG00000038532	CLEC16A	C-type lectin domain containing 16A	cg21129218_BC21	21.1637	5.79231	0.00029586	0.0113282
chr17	Intron (uc002huk.2/5914, intron 4 of 8)	8601	ENSG00000131759	RARA	retinoic acid receptor alpha	cg06281302_TC21	7.29309	1.99658	0.000296945	0.0113601
chr4	Intron (uc003gfo.3/118, intron 13 of 15)	9708	ENSG00000109736	MFSD10	major facilitator superfamily domain containing 10	cg06139123_TC21	-16.1557	4.4244	0.000298374	0.0114052
chr1	Promoter (1-2kb)	1382	ENSG00000142599	RERE	arginine-glutamic acid dipeptide repeats	cg00179590_BC21	-4.1408	1.13411	0.00029877	0.0114107
chr12	Promoter (1-2kb)	1804	ENSG00000170473	PYM1	PYM homolog 1, exon junction complex associated factor	cg17663953_TC21	20.7469	5.68283	0.000299157	0.0114159
chr11	Promoter (<=1kb)	649	ENSG00000135362	PRR5L	proline rich 5 like	cg16209938_BC11	-4.15137	1.13734	0.000299976	0.0114375
chr19	Intron (uc002lrk.4/22904, intron 1 of 31)	19230	ENSG00000064932	SBNO2	strawberry notch homolog 2	cg23866816_TC21	-17.1805	4.70938	0.000302157	0.0115109
chr12	Intron (uc010smh.1/84790, intron 1 of 3)	6268	ENSG00000167553	TUBA1C	tubulin alpha 1c	cg17579511_BC21	-12.7222	3.48758	0.000302487	0.0115138
chr10	Promoter (1-2kb)	1799	ENSG00000170525	PFKFB3	6-phosphofructo-2-kinase/fructose-2,6-biphosphatase 3	cg14610304_TC21	-7.46171	2.04565	0.00030278	0.0115153
chr1	Promoter (<=1kb)	-23	ENSG00000221978	CCNL2	cyclin L2	cg00027553_BC21	20.9689	5.74986	0.000303626	0.0115185
chr8	3' UTR	20278	ENSG00000168490	PHYHIP	phytanoyl-CoA 2-hydroxylase interacting protein	cg12288448_TC21	-18.1779	4.98448	0.000303578	0.0115185
chr19	Intron (uc002lzh.3/51341, intron 1 of 2)	4920	ENSG00000178951	ZBTB7A	zinc finger and BTB domain containing 7A	cg23964095_BC21	14.6754	4.02402	0.00030352	0.0115185
chr3	Intron (uc011azh.3/22906, intron 3 of 13)	19351	ENSG00000182606	TRAK1	trafficking kinesin protein 1	cg04795633_TC21	25.6322	7.03002	0.000304494	0.0115227
chr6	Intron (uc003pnw.3/60468, intron 1 of 6)	78178	ENSG00000112182	BACH2	BTB domain and CNC homolog 2	cg09818586_BC21	-9.41167	2.5813	0.0003045	0.0115227
chr14	Promoter (1-2kb)	1550	ENSG00000129521	EGLN3	egl-9 family hypoxia inducible factor 3	cg19363967_BC21	7.04721	1.93259	0.00030402	0.0115227
chr13	Distal Intergenic	362778	ENSG00000102554	KLF5	KLF transcription factor 5	cg18880693_BC21	12.4354	3.41133	0.000305386	0.0115466
chr2	Promoter (<=1kb)	747	ENSG00000114982	KANSL3	KAT8 regulatory NSL complex subunit 3	cg03178784_TC21	17.2652	4.73844	0.000307302	0.0116036
chr4	Intron (uc011cep.2/4790, intron 5 of 23)	-34557	ENSG00000109320	NFKB1	nuclear factor kappa B subunit 1	cg06899048_TC21	14.3608	3.9414	0.000307407	0.0116036
chr12	Intron (uc001uej.1/57605, intron 1 of 24)	-5319	ENSG00000251497	PITPNM2-AS1	PITPNM2 antisense RNA 1	cg18252182_BC21	-21.8701	6.00323	0.000307988	0.0116072
chr15	Intron (uc002aqj.3/4088, intron 1 of 8)	-21677	ENSG00000166949	SMAD3	SMAD family member 3	cg20542796_TC21	-10.7421	2.94866	0.000308016	0.0116072
chr20	Distal Intergenic	-3797	ENSG00000101425	BPI	bactericidal permeability increasing protein	cg25238947_BC21	22.8424	6.27244	0.000309549	0.0116553
chr6	Exon (uc021ywr.1/3710, exon 18 of 58)	42627	ENSG00000137288	UQCC2	ubiquinol-cytochrome c reductase complex assembly factor 2	cg09391658_TC21	10.4593	2.87227	0.000309834	0.0116564
chr3	Intron (uc021xan.1/27086, intron 1 of 19)	-10535	ENSG00000114861	FOXP1	forkhead box P1	cg05089319_BC21	-16.1063	4.42492	0.000311645	0.0117093
chr9	Intron (uc003zjy.3/115426, intron 2 of 15)	-4430	ENSG00000147854	UHRF2	ubiquitin like with PHD and ring finger domains 2	cg13379998_TC21	-7.81585	2.14732	0.000311759	0.0117093
chr17	Distal Intergenic	-19969	ENSG00000131746	TNS4	tensin 4	cg22524580_TC21	17.7986	4.89123	0.000312845	0.0117404
chr16	Intron (uc002esl.3/29109, intron 1 of 21)	4269	ENSG00000135723	FHOD1	formin homology 2 domain containing 1	cg21637760_BC21	10.7112	2.94401	0.000313522	0.011756
chr5	Intron (uc003kyt.3/6932, intron 3 of 9)	6761	ENSG00000081059	TCF7	transcription factor 7	cg08545442_BC21	-7.41673	2.03897	0.000314486	0.0117727
chr5	Distal Intergenic	-20208	ENSG00000131507	NDFIP1	Nedd4 family interacting protein 1	cg08637990_BC21	14.4607	3.97545	0.000314467	0.0117727
chr6	Distal Intergenic	17662	ENSG00000182952	HMGN4	high mobility group nucleosomal binding domain 4	cg09308819_BC21	4.1133	1.13119	0.000315948	0.0117982
chr12	Promoter (<=1kb)	-403	ENSG00000123384	LRP1	LDL receptor related protein 1	cg17681902_BC21	-14.1734	3.89771	0.000315856	0.0117982
chr20	Promoter (1-2kb)	1332	ENSG00000158296	SLC13A3	solute carrier family 13 member 3	cg25325707_BC21	15.1268	4.15961	0.000315552	0.0117982
chr15	Promoter (<=1kb)	-669	ENSG00000140474	ULK3	unc-51 like kinase 3	cg20625701_TC21	13.4352	3.69572	0.00031703	0.0118288
chr7	Promoter (<=1kb)	831	ENSG00000198286	CARD11	caspase recruitment domain family member 11	cg10579525_BC21	-8.13192	2.23804	0.000319209	0.0118808
chr9	Intron (uc011lzs.1/26130, intron 11 of 17)	-16490	ENSG00000165219	GAPVD1	GTPase activating protein and VPS9 domains 1	cg14245864_BC21	-10.4972	2.88894	0.000319141	0.0118808
chr14	Intron (uc001ygt.3/51466, intron 1 of 13)	13789	ENSG00000196405	EVL	Enah/Vasp-like	cg19952675_TC21	-11.5193	3.17013	0.000318993	0.0118808
chr6	Promoter (<=1kb)	119	ENSG00000185130	H2BC13	H2B clustered histone 13	cg09324838_TC18	14.019	3.85942	0.00032054	0.0119205
chr17	Intron (uc002jyt.1/57521, intron 18 of 33)	-56865	ENSG00000141564	RPTOR	regulatory associated protein of MTOR complex 1	cg23069485_BC21	6.58574	1.81319	0.000320873	0.0119231
chr6	Distal Intergenic	-108422	ENSG00000232040	ZBED9	zinc finger BED-type containing 9	cg09333971_BC11	2.16295	0.595598	0.000321552	0.0119385
chr7	Intron (uc011kun.1/8427, intron 4 of 8)	11163	ENSG00000170265	ZNF282	zinc finger protein 282	cg11878185_BC21	15.9328	4.39037	0.000324592	0.0120415
chr7	Exon (uc003vci.3/uc003vci.3, exon 2 of 2)	29103	NA	LINC01004	long intergenic non-protein coding RNA 1004	cg11521248_BC21	13.257	3.65349	0.000325151	0.0120426
chr21	Promoter (2-3kb)	-2906	ENSG00000160305	DIP2A	disco interacting protein 2 homolog A	cg25989131_BC21	13.1183	3.6152	0.000325071	0.0120426
chr13	Intron (uc001vnm.1/8428, intron 3 of 10)	40770	ENSG00000102572	STK24	serine/threonine kinase 24	cg19048766_BC21	18.1248	4.99641	0.000326373	0.0120779
chr17	Promoter (2-3kb)	-2375	ENSG00000184922	FMNL1	formin like 1	cg22599787_BC21	-14.7131	4.05644	0.000326947	0.0120893
chr2	Intron (uc021vuj.1/91526, intron 1 of 27)	16495	ENSG00000065413	ANKRD44	ankyrin repeat domain 44	cg03975716_TC21	-8.42346	2.32299	0.000328144	0.0121237
chr12	Intron (uc001ucw.1/uc001ucw.1, intron 1 of 4)	-4327	ENSG00000255398	HCAR3	hydroxycarboxylic acid receptor 3	cg18245493_BC11	10.6939	2.94971	0.000329009	0.012145
chr20	Promoter (<=1kb)	436	ENSG00000158296	SLC13A3	solute carrier family 13 member 3	cg25325726_BC21	19.9253	5.49696	0.000329784	0.012145
chr20	Promoter (1-2kb)	1486	ENSG00000203896	LIME1	Lck interacting transmembrane adaptor 1	cg25582236_BC21	-9.7715	2.69568	0.000329679	0.012145
chr3	Intron (uc003etw.3/253461, intron 1 of 7)	-21214	ENSG00000177311	ZBTB38	zinc finger and BTB domain containing 38	cg05605801_TC21	14.8995	4.11044	0.000329795	0.012145
chr6	Promoter (<=1kb)	119	ENSG00000185130	H2BC13	H2B clustered histone 13	cg09324838_TC12	14.5307	4.00977	0.000330996	0.0121498
chr7	Intron (uc011ktd.2/7791, intron 1 of 8)	-5312	ENSG00000159840	ZYX	zyxin	cg11828649_BC21	-15.9478	4.40038	0.000330526	0.0121498
chr9	Intron (uc004bof.3/10783, intron 1 of 9)	-9206	ENSG00000119408	NEK6	NIMA related kinase 6	cg14230167_BC21	10.835	2.98975	0.000330682	0.0121498
chr3	Intron (uc003cfh.1/2720, intron 6 of 15)	41879	ENSG00000170266	GLB1	galactosidase beta 1	cg04724674_BC21	7.01688	1.93626	0.00033085	0.0121498
chr1	Promoter (2-3kb)	2076	ENSG00000049089	COL9A2	collagen type IX alpha 2 chain	cg10512203_TC21	12.5724	3.46997	0.000331746	0.0121674
chr6	Promoter (<=1kb)	63	ENSG00000196812	ZSCAN16	zinc finger and SCAN domain containing 16	cg09328280_TC11	-4.76533	1.31609	0.000334719	0.0121977
chr10	Promoter (1-2kb)	1351	ENSG00000170525	PFKFB3	6-phosphofructo-2-kinase/fructose-2,6-biphosphatase 3	cg14610282_BC11	-2.45003	0.676574	0.000334192	0.0121977
chr15	Distal Intergenic	-67938	ENSG00000167173	C15orf39	chromosome 15 open reading frame 39	cg20630400_BO11	15.3821	4.24691	0.000333307	0.0121977
chr10	Promoter (<=1kb)	853	ENSG00000170525	PFKFB3	6-phosphofructo-2-kinase/fructose-2,6-biphosphatase 3	cg14610822_TC11	-11.0937	3.06297	0.000333393	0.0121977
chr1	Promoter (1-2kb)	1529	ENSG00000207606	MIR554	microRNA 554	cg01411834_BC21	23.0126	6.35565	0.000334725	0.0121977
chr10	Distal Intergenic	-3249	ENSG00000170525	PFKFB3	6-phosphofructo-2-kinase/fructose-2,6-biphosphatase 3	cg14608617_BC21	9.63175	2.65966	0.000333965	0.0121977
chr16	Intron (uc002fnh.1/uc002fnh.1, intron 1 of 2)	-17330	ENSG00000167522	ANKRD11	ankyrin repeat domain containing 11	cg21967139_TC21	-7.79089	2.15128	0.000333841	0.0121977
chr3	Intron (uc003etw.3/253461, intron 5 of 7)	5682	ENSG00000177311	ZBTB38	zinc finger and BTB domain containing 38	cg05606021_TC21	13.7824	3.80606	0.000334274	0.0121977
chr8	Promoter (1-2kb)	-1602	ENSG00000104419	NDRG1	N-myc downstream regulated 1	cg13151189_TC21	9.68816	2.6759	0.000335072	0.0122005
chr16	Promoter (<=1kb)	313	ENSG00000140968	IRF8	interferon regulatory factor 8	cg21881804_TC21	-4.16998	1.15186	0.000335469	0.0122051
chr12	Promoter (<=1kb)	-498	ENSG00000111328	CDK2AP1	cyclin dependent kinase 2 associated protein 1	cg18255255_TC21	-5.97845	1.65203	0.000337177	0.0122575
chr5	Promoter (<=1kb)	-339	ENSG00000146094	DOK3	docking protein 3	cg08960716_TC21	-18.0133	4.97898	0.000338427	0.0122752
chr17	Promoter (1-2kb)	-1158	NA	LOC284009	uncharacterized LOC284009	cg22041644_TC21	21.4321	5.92404	0.000338479	0.0122752
chr17	Intron (uc002iiw.1/9020, intron 1 of 16)	4970	ENSG00000006062	MAP3K14	mitogen-activated protein kinase kinase kinase 14	cg22601326_BC21	-19.7064	5.44643	0.000337965	0.0122752
chr12	Promoter (1-2kb)	-1697	ENSG00000123384	LRP1	LDL receptor related protein 1	cg17681268_BC21	9.27577	2.56449	0.000339518	0.012303
chr19	Intron (uc002njh.3/8178, intron 1 of 11)	-19251	ENSG00000105656	ELL	elongation factor for RNA polymerase II	cg24266837_TC21	22.8999	6.33187	0.000340007	0.0123109
chr1	Intron (uc001exr.3/5298, intron 3 of 12)	15672	ENSG00000143393	PI4KB	phosphatidylinositol 4-kinase beta	cg01408511_TC21	15.2078	4.20777	0.000343059	0.0124115
chr1	Promoter (<=1kb)	739	ENSG00000198771	RCSD1	RCSD domain containing 1	cg01571126_BC21	-11.6153	3.2143	0.000343798	0.0124283
chr15	Intron (uc001zms.2/55192, intron 4 of 10)	6992	ENSG00000188277	C15orf62	chromosome 15 open reading frame 62	cg20283934_BC21	-12.5928	3.48564	0.00034492	0.0124589
chr7	Intron (uc003spt.3/9265, intron 1 of 12)	43115	ENSG00000008256	CYTH3	cytohesin 3	cg10637620_TC21	-10.4659	2.89802	0.000346669	0.0125002
chr8	Promoter (1-2kb)	1251	ENSG00000104522	GFUS	GDP-L-fucose synthase	cg13284348_BC21	-13.1114	3.63074	0.00034689	0.0125002
chr16	Intron (uc002esl.3/29109, intron 1 of 21)	5880	ENSG00000135723	FHOD1	formin homology 2 domain containing 1	cg21637752_TC21	14.7348	4.08001	0.000346588	0.0125002
chr22	Intron (uc003bib.3/25771, intron 10 of 12)	259394	ENSG00000054611	TBC1D22A	TBC1 domain family member 22A	cg26489775_TC21	23.242	6.43681	0.000347451	0.0125005
chr15	Distal Intergenic	-67861	ENSG00000167173	C15orf39	chromosome 15 open reading frame 39	cg20630401_BC21	-7.28273	2.01687	0.000347312	0.0125005
chr21	Distal Intergenic	-3169	ENSG00000160305	DIP2A	disco interacting protein 2 homolog A	cg25989128_TC21	19.4801	5.3957	0.000348098	0.0125138
chr1	Promoter (1-2kb)	-1513	ENSG00000162623	TYW3	tRNA-yW synthesizing protein 3 homolog	cg00943242_BC21	10.1123	2.80201	0.000349844	0.0125666
chr1	Promoter (2-3kb)	-2253	ENSG00000162512	SDC3	syndecan 3	cg00517697_TC21	14.5578	4.03467	0.000350867	0.0125815
chr6	Intron (uc021ywr.1/3710, intron 56 of 57)	17847	ENSG00000137288	UQCC2	ubiquinol-cytochrome c reductase complex assembly factor 2	cg09392272_TC21	17.5991	4.87809	0.00035137	0.0125815
chr12	Distal Intergenic	-10320	ENSG00000157837	SPPL3	signal peptide peptidase like 3	cg18211652_BC21	-7.68493	2.13009	0.000351353	0.0125815
chr11	Distal Intergenic	-12517	ENSG00000172803	SNX32	sorting nexin 32	cg16482988_TC21	16.8922	4.68169	0.000350895	0.0125815
chr20	Distal Intergenic	-9418	ENSG00000125968	ID1	inhibitor of DNA binding 1	cg25142823_BC21	19.528	5.41592	0.000354159	0.0126714
chr4	Intron (uc003gbc.2/10336, intron 1 of 4)	-12642	ENSG00000185619	PCGF3	polycomb group ring finger 3	cg06084103_TC21	9.66182	2.68007	0.000354949	0.0126796
chr14	Distal Intergenic	-21900	ENSG00000119718	EIF2B2	eukaryotic translation initiation factor 2B subunit beta	cg19708395_TC21	15.5891	4.32418	0.000354901	0.0126796
chr16	Intron (uc002ezp.2/100130894, intron 4 of 5)	13385	ENSG00000214353	VAC14-AS1	VAC14 antisense RNA 1	cg21694374_BC21	24.5204	6.80521	0.000357426	0.012758
chr21	Promoter (1-2kb)	1150	ENSG00000234883	MIR155HG	MIR155 host gene	cg25727004_TC21	-5.23779	1.45391	0.000358275	0.0127783
chr19	Intron (uc002lrk.4/22904, intron 1 of 31)	4159	ENSG00000064932	SBNO2	strawberry notch homolog 2	cg23867437_TC11	4.80958	1.3357	0.00036064	0.0128525
chr6	Promoter (<=1kb)	104	ENSG00000137309	HMGA1	high mobility group AT-hook 1	cg09401505_TC11	8.26649	2.29693	0.000363122	0.0129022
chr1	Promoter (2-3kb)	2472	ENSG00000069424	KCNAB2	potassium voltage-gated channel subfamily A regulatory beta subunit 2	cg00129929_BC21	-7.28928	2.02536	0.000363019	0.0129022
chr17	Promoter (<=1kb)	-863	ENSG00000184922	FMNL1	formin like 1	cg22599817_TC21	-13.6159	3.78335	0.000363172	0.0129022
chr14	Intron (uc001ymc.2/7187, intron 1 of 11)	39338	ENSG00000131323	TRAF3	TNF receptor associated factor 3	cg20000952_BC21	-9.20409	2.55709	0.000362437	0.0129022
chr15	Promoter (2-3kb)	2864	ENSG00000137880	GCHFR	GTP cyclohydrolase I feedback regulator	cg20283708_BC21	13.742	3.81863	0.000363466	0.0129025
chr3	Exon (uc003fwv.3/375387, exon 3 of 3)	20833	ENSG00000174004	NRROS	negative regulator of reactive oxygen species	cg06050250_BC21	-16.6751	4.63486	0.000364718	0.0129368
chr17	Distal Intergenic	9858	ENSG00000168517	HEXIM2	HEXIM P-TEFb complex subunit 2	cg22598640_BC11	-7.19588	2.00048	0.000365627	0.0129589
chr11	Promoter (<=1kb)	-80	ENSG00000172803	SNX32	sorting nexin 32	cg16483183_BC21	11.5104	3.20216	0.000369047	0.0130522
chr12	Intron (uc001ree.2/121536, intron 3 of 7)	42625	ENSG00000139154	AEBP2	AE binding protein 2	cg17351821_BC21	14.2374	3.96059	0.000368784	0.0130522
chr15	Intron (uc002aqj.3/4088, intron 1 of 8)	5518	ENSG00000166949	SMAD3	SMAD family member 3	cg20543153_BC21	26.4154	7.34881	0.000369125	0.0130522
chr16	Distal Intergenic	-168622	ENSG00000178573	MAF	MAF bZIP transcription factor	cg21791519_BC21	9.25322	2.5753	0.000371112	0.0131122
chr17	Promoter (1-2kb)	1227	ENSG00000175155	YPEL2	yippee like 2	cg22754518_BC21	-12.5822	3.50303	0.00037287	0.0131641
chr5	Intron (uc003jmt.3/2690, intron 2 of 9)	25393	ENSG00000112964	GHR	growth hormone receptor	cg07920161_TC21	12.3206	3.43043	0.000373191	0.0131651
chr5	Distal Intergenic	-20233	ENSG00000131507	NDFIP1	Nedd4 family interacting protein 1	cg08637989_BC21	20.059	5.58584	0.000373908	0.0131802
chr1	Exon (uc001avh.3/7799, exon 8 of 9)	32528	ENSG00000116731	PRDM2	PR/SET domain 2	cg00261499_BC21	15.5119	4.32139	0.000375951	0.0132419
chr4	Promoter (<=1kb)	-232	NA	NOP14-AS1	NOP14 antisense RNA 1	cg06139597_BC21	14.8294	4.13185	0.00037668	0.0132573
chr7	Intron (uc003spt.3/9265, intron 1 of 12)	43214	ENSG00000008256	CYTH3	cytohesin 3	cg10637618_TC21	-7.43983	2.07407	0.000379466	0.0133449
chr1	Promoter (1-2kb)	1769	ENSG00000143393	PI4KB	phosphatidylinositol 4-kinase beta	cg01408708_TC21	18.1041	5.04836	0.00038077	0.0133597
chr9	Promoter (1-2kb)	1482	ENSG00000119403	PHF19	PHD finger protein 19	cg14189607_TC21	17.331	4.83245	0.000380435	0.0133597
chr22	Intron (uc003avm.2/1454, intron 5 of 14)	-10000	ENSG00000213923	CSNK1E	casein kinase 1 epsilon	cg26326207_BC21	-8.43362	2.3517	0.000380716	0.0133597
chr17	Intron (uc002jyt.1/57521, intron 18 of 33)	-57215	ENSG00000141564	RPTOR	regulatory associated protein of MTOR complex 1	cg23069467_TC21	6.04309	1.68528	0.000381221	0.0133651
chr5	Intron (uc003jav.3/57491, intron 4 of 11)	-27476	ENSG00000063438	AHRR	aryl hydrocarbon receptor repressor	cg07550975_TC21	9.83322	2.74303	0.000382647	0.0133944
chr22	Intron (uc003avm.2/1454, intron 5 of 14)	-9819	ENSG00000213923	CSNK1E	casein kinase 1 epsilon	cg26326197_TC21	-13.8288	3.8576	0.000382636	0.0133944
chr1	Distal Intergenic	20177	ENSG00000142661	MYOM3	myomesin 3	cg00416191_BC21	12.0593	3.36545	0.00038484	0.0134608
chr19	Intron (uc002ndx.4/58513, intron 7 of 23)	6000	ENSG00000127527	EPS15L1	epidermal growth factor receptor pathway substrate 15 like 1	cg24219376_BC21	11.0266	3.07749	0.000385267	0.0134653
chr1	Distal Intergenic	30699	ENSG00000116514	RNF19B	ring finger protein 19B	cg00548680_TC21	10.7351	2.9972	0.000387074	0.0135181
chr6	Exon (uc021ywr.1/3710, exon 18 of 58)	42633	ENSG00000137288	UQCC2	ubiquinol-cytochrome c reductase complex assembly factor 2	cg09391657_BC11	7.99311	2.232	0.000387874	0.0135355
chr1	Intron (uc001exr.3/5298, intron 3 of 12)	15935	ENSG00000143393	PI4KB	phosphatidylinositol 4-kinase beta	cg01408507_TC21	22.8775	6.38883	0.000388285	0.0135395
chr22	Intron (uc003bgg.1/2192, intron 14 of 14)	49836	ENSG00000077942	FBLN1	fibulin 1	cg26457020_BC21	5.12463	1.432	0.000391454	0.0136394
chr9	Intron (uc011lyg.2/7185, intron 5 of 5)	9289	ENSG00000056558	TRAF1	TNF receptor associated factor 1	cg14190248_BC21	-28.4359	7.94666	0.000391907	0.0136447
chr1	Intron (uc001eyl.3/7286, intron 9 of 12)	29347	ENSG00000207606	MIR554	microRNA 554	cg01412155_BC21	11.054	3.09014	0.000393573	0.0136922
chr6	Intron (uc003pnw.3/60468, intron 1 of 6)	78234	ENSG00000112182	BACH2	BTB domain and CNC homolog 2	cg04777732_BC21	-10.7691	3.01164	0.000395567	0.0137503
chr21	Exon (uc002yzo.3/63977, exon 23 of 24)	-35655	ENSG00000183421	RIPK4	receptor interacting serine/threonine kinase 4	cg25895085_BC21	13.5422	3.78737	0.00039585	0.0137503
chr16	Promoter (<=1kb)	328	ENSG00000140968	IRF8	interferon regulatory factor 8	cg21881806_BC21	-5.2196	1.46049	0.000398447	0.0138299
chr12	Intron (uc001tdc.3/10154, intron 2 of 30)	23480	ENSG00000136040	PLXNC1	plexin C1	cg17929363_TC11	7.96081	2.22772	0.00039894	0.0138364
chr22	Intron (uc003bgg.1/2192, intron 14 of 14)	49805	ENSG00000077942	FBLN1	fibulin 1	cg26457019_TC21	4.9972	1.39872	0.000400162	0.0138682
chr17	3' UTR	11348	ENSG00000126353	CCR7	C-C motif chemokine receptor 7	cg22525024_BC11	-5.26878	1.47522	0.000401903	0.0139179
chr19	Promoter (1-2kb)	1939	ENSG00000179168	GGN	gametogenetin	cg24493176_TC21	-3.92708	1.09972	0.000402711	0.0139352
chr12	Intron (uc001tst.3/217, intron 1 of 12)	7438	ENSG00000111275	ALDH2	aldehyde dehydrogenase 2 family member	cg18099937_BC21	15.8356	4.43507	0.000403383	0.0139478
chr1	Distal Intergenic	4304	ENSG00000163220	S100A9	S100 calcium binding protein A9	cg01426638_BC21	15.9077	4.45591	0.000404128	0.0139629
chr6	Intron (uc003oew.1/401253, intron 1 of 1)	3567	ENSG00000197251	LINC00336	long intergenic non-protein coding RNA 336	cg09390121_BC21	26.9059	7.53807	0.000405162	0.013988
chr1	Intron (uc001ezl.3/6281, intron 1 of 2)	4537	ENSG00000197747	S100A10	S100 calcium binding protein A10	cg01417060_TC21	15.0264	4.21132	0.000407009	0.014041
chr1	Intron (uc010ocz.2/832, intron 1 of 8)	44661	ENSG00000077549	CAPZB	capping actin protein of muscle Z-line subunit beta	cg00347112_TC21	-15.7248	4.40781	0.000407941	0.0140625
chr2	Intron (uc002tbo.2/7850, intron 5 of 6)	12364	ENSG00000115590	IL1R2	interleukin 1 receptor type 2	cg03239556_TC21	16.6964	4.68105	0.000408954	0.014076
chr3	Intron (uc003eki.3/60678, intron 1 of 6)	-41609	ENSG00000175792	RUVBL1	RuvB like AAA ATPase 1	cg05487693_TC21	17.8062	4.99216	0.000408912	0.014076
chr3	Distal Intergenic	39202	ENSG00000235831	BHLHE40-AS1	BHLHE40 antisense RNA 1	cg04479747_TC21	-5.1251	1.4372	0.000410126	0.0140953
chr11	Distal Intergenic	-10401	ENSG00000168005	SPINDOC	spindlin interactor and repressor of chromatin binding	cg16438241_BC21	21.0587	5.90538	0.000410138	0.0140953
chr12	Intron (uc001ukf.3/57666, intron 2 of 16)	19597	ENSG00000112787	FBRSL1	fibrosin like 1	cg18398054_TC21	-3.33497	0.935554	0.000412138	0.0141533
chr7	Intron (uc011kpk.2/378805, intron 2 of 2)	-46353	NA	NA	NA	cg11710004_BC21	7.96149	2.23378	0.000412992	0.0141719
chr17	Promoter (2-3kb)	2571	ENSG00000126351	THRA	thyroid hormone receptor alpha	cg11826961_TC21	19.5195	5.47797	0.000414306	0.0142062
chr6	Promoter (2-3kb)	2273	ENSG00000204390	HSPA1L	heat shock protein family A (Hsp70) member 1 like	cg18932740_TC21	15.839	4.44534	0.000414663	0.0142077
chr19	Distal Intergenic	4912	ENSG00000187556	NANOS3	nanos C2HC-type zinc finger 3	cg24172128_BC21	-7.58555	2.12989	0.000417073	0.0142693
chr22	Intron (uc003bhx.3/23151, intron 3 of 17)	-13913	ENSG00000075240	GRAMD4	GRAM domain containing 4	cg26482073_BC21	-6.10667	1.71465	0.000417091	0.0142693
chr21	Distal Intergenic	31404	ENSG00000160200	CBS	cystathionine beta-synthase	cg25611539_BC21	7.18875	2.01905	0.000418627	0.0143111
chr11	Promoter (1-2kb)	-1265	ENSG00000254470	AP5B1	adaptor related protein complex 5 subunit beta 1	cg16481924_BC21	14.8162	4.16211	0.000419671	0.0143359
chr1	Intron (uc009whd.4/9398, intron 4 of 9)	12216	ENSG00000134256	CD101	CD101 molecule	cg01253441_BC21	-13.0957	3.67906	0.00042007	0.0143387
chr22	Intron (uc002zqa.1/6899, intron 3 of 8)	6090	ENSG00000184058	TBX1	T-box transcription factor 1	cg26063548_TC21	4.85034	1.36297	0.000421419	0.0143739
chr4	Intron (uc003hid.3/2069, intron 1 of 2)	9569	ENSG00000124882	EREG	epiregulin	cg06705567_BC21	-18.8182	5.28928	0.000422738	0.0143864
chr9	Distal Intergenic	16101	ENSG00000167112	TRUB2	TruB pseudouridine synthase family member 2	cg14292274_TC21	23.8003	6.68896	0.000422215	0.0143864
chr5	Intron (uc003ksf.1/25816, intron 1 of 2)	15331	ENSG00000145779	TNFAIP8	TNF alpha induced protein 8	cg08435653_TC21	-8.86236	2.49085	0.000422491	0.0143864
chr6	Distal Intergenic	-108484	ENSG00000232040	ZBED9	zinc finger BED-type containing 9	cg09333976_BC21	2.71117	0.762114	0.000423323	0.0143955
chr3	Promoter (<=1kb)	-748	ENSG00000007402	CACNA2D2	calcium voltage-gated channel auxiliary subunit alpha2delta 2	cg04900709_TC21	12.117	3.40697	0.000424711	0.0144119
chr20	Intron (uc011abc.2/51750, intron 14 of 31)	-6934	ENSG00000026036	RTEL1-TNFRSF6B	RTEL1-TNFRSF6B readthrough (NMD candidate)	cg25580748_BC21	13.2234	3.71804	0.000424698	0.0144119
chr1	Intron (uc001gei.4/919, intron 1 of 7)	51348	ENSG00000198821	CD247	CD247 molecule	cg01569284_TC21	-11.8779	3.33976	0.00042476	0.0144119
chr12	Distal Intergenic	-24835	ENSG00000157837	SPPL3	signal peptide peptidase like 3	cg18211837_BC21	16.6071	4.66987	0.000425219	0.0144167
chr1	Promoter (<=1kb)	706	ENSG00000159445	THEM4	thioesterase superfamily member 4	cg01416277_TC21	8.16181	2.29556	0.00042636	0.0144446
chr19	Intron (uc002pgc.3/10055, intron 6 of 8)	46108	ENSG00000142230	SAE1	SUMO1 activating enzyme subunit 1	cg24644107_BC21	-9.02783	2.53967	0.000427554	0.0144742
chr9	Intron (uc004bof.3/10783, intron 1 of 9)	-9124	ENSG00000119408	NEK6	NIMA related kinase 6	cg14230170_BC21	14.5577	4.09582	0.000428271	0.0144806
chr9	Intron (uc004cfa.1/6256, intron 2 of 2)	11120	ENSG00000263897	MIR4669	microRNA 4669	cg14419455_BC21	-12.815	3.60558	0.000428382	0.0144806
chr11	Promoter (1-2kb)	1867	ENSG00000196914	ARHGEF12	Rho guanine nucleotide exchange factor 12	cg16987211_BC21	4.16414	1.17189	0.000429727	0.0145152
chr4	Distal Intergenic	-3400	ENSG00000174123	TLR10	toll like receptor 10	cg06463435_BC21	10.5501	2.97028	0.000432062	0.0145832
chr13	Intron (uc001vmd.4/10257, intron 1 of 30)	3555	ENSG00000125257	ABCC4	ATP binding cassette subfamily C member 4	cg19019855_TC21	11.4558	3.22561	0.000432641	0.0145919
chr19	Promoter (<=1kb)	158	ENSG00000224420	ADM5	adrenomedullin 5 (putative)	cg00569418_TC21	-10.9646	3.08774	0.000433406	0.0146068
chr9	Promoter (2-3kb)	2026	ENSG00000119408	NEK6	NIMA related kinase 6	cg14229694_TC21	5.1241	1.44332	0.000434716	0.0146125
chr9	Promoter (<=1kb)	961	ENSG00000165716	DIPK1B	divergent protein kinase domain 1B	cg14480748_BC21	-20.0269	5.6412	0.000434866	0.0146125
chr12	Distal Intergenic	28724	ENSG00000234608	MAPKAPK5-AS1	MAPKAPK5 antisense RNA 1	cg18100601_BC21	14.2135	4.00331	0.000434352	0.0146125
chr17	Promoter (1-2kb)	-1902	ENSG00000185504	FAAP100	FA core complex associated protein 100	cg23091344_BC21	-12.776	3.59827	0.00043409	0.0146125
chr10	Intron (uc001iji.1/5588, intron 3 of 16)	13151	ENSG00000065675	PRKCQ	protein kinase C theta	cg14614298_TC21	-9.9354	2.79892	0.000435489	0.0146226
chr3	Intron (uc003etw.3/253461, intron 1 of 7)	7572	ENSG00000177311	ZBTB38	zinc finger and BTB domain containing 38	cg05605566_TC21	21.5422	6.06981	0.000436522	0.0146465
chr6	Promoter (<=1kb)	99	ENSG00000278588	H2BC10	H2B clustered histone 10	cg09305380_BC11	15.3446	4.32514	0.000438597	0.0146618
chr12	Promoter (<=1kb)	-411	ENSG00000111328	CDK2AP1	cyclin dependent kinase 2 associated protein 1	cg14844236_BC11	-6.76121	1.90556	0.000438006	0.0146618
chr15	Intron (uc002bpl.1/8826, intron 2 of 37)	32191	ENSG00000140575	IQGAP1	IQ motif containing GTPase activating protein 1	cg20793230_BC21	17.2209	4.85298	0.000437427	0.0146618
chr16	Intron (uc002ezl.3/55697, intron 1 of 5)	5461	ENSG00000103043	VAC14	VAC14 component of PIKFYVE complex	cg21693603_BC21	17.1651	4.83782	0.000438087	0.0146618
chr17	Promoter (1-2kb)	1439	ENSG00000132510	KDM6B	lysine demethylase 6B	cg22138190_TC21	14.0049	3.94749	0.00043858	0.0146618
chr6	Promoter (<=1kb)	119	ENSG00000185130	H2BC13	H2B clustered histone 13	cg09324838_TC17	14.3914	4.05715	0.000439592	0.0146737
chr11	Distal Intergenic	-98273	ENSG00000026508	CD44	CD44 molecule (Indian blood group)	cg16198616_BC21	12.992	3.66265	0.000439602	0.0146737
chr11	Promoter (<=1kb)	-854	ENSG00000172273	HINFP	histone H4 transcription factor	cg16970371_BC21	19.8861	5.60711	0.000440525	0.0146937
chr16	Distal Intergenic	-34069	ENSG00000103522	IL21R	interleukin 21 receptor	cg21317759_BC21	-9.43167	2.66043	0.000442832	0.0147598
chr10	Intron (uc001kin.3/26509, intron 1 of 53)	19266	ENSG00000138119	MYOF	myoferlin	cg15401086_TC21	3.57649	1.00909	0.000444275	0.014797
chr11	Intron (uc001nsj.2/9415, intron 1 of 11)	6265	ENSG00000134824	FADS2	fatty acid desaturase 2	cg16410194_BC21	-10.1611	2.86768	0.000445835	0.014838
chr5	Intron (uc003lwx.4/348938, intron 2 of 5)	3517	ENSG00000172548	NIPAL4	NIPA like domain containing 4	cg08762373_BC21	5.75924	1.62589	0.000447672	0.0148882
chr14	Promoter (1-2kb)	1408	ENSG00000129521	EGLN3	egl-9 family hypoxia inducible factor 3	cg19363969_BC21	3.50478	0.989658	0.000448969	0.0149204
chr6	Distal Intergenic	-16123	ENSG00000237649	KIFC1	kinesin family member C1	cg09386679_BC21	-14.6722	4.14348	0.00044959	0.0149215
chr16	Promoter (<=1kb)	956	NA	SNORD68	small nucleolar RNA, C/D box 68	cg21970570_BC21	17.8325	5.03603	0.000449661	0.0149215
chr10	Promoter (1-2kb)	1557	NA	LOC100130992	uncharacterized LOC100130992	cg14781870_BC11	-7.00721	1.9795	0.000451466	0.0149704
chr12	Promoter (<=1kb)	-751	ENSG00000111328	CDK2AP1	cyclin dependent kinase 2 associated protein 1	cg18255264_TC21	-8.50141	2.40282	0.000454466	0.0150589
chr16	Intron (uc002dai.4/4261, intron 16 of 19)	23508	ENSG00000182108	DEXI	Dexi homolog	cg21128193_BC21	-10.8774	3.07502	0.00045572	0.0150784
chr17	Intron (uc002jyt.1/57521, intron 18 of 33)	-57210	ENSG00000141564	RPTOR	regulatory associated protein of MTOR complex 1	cg23069468_BC21	5.77443	1.63235	0.000455444	0.0150784
chr3	Intron (uc003etw.3/253461, intron 7 of 7)	-11442	ENSG00000177311	ZBTB38	zinc finger and BTB domain containing 38	cg05606309_BC21	-18.4109	5.20581	0.000456939	0.0151077
chr4	Intron (uc003gte.1/79667, intron 6 of 7)	-42960	ENSG00000109787	KLF3	KLF transcription factor 3	cg06461369_TC21	15.2037	4.29958	0.000457789	0.0151248
chr19	Promoter (<=1kb)	185	ENSG00000104941	RSPH6A	radial spoke head 6 homolog A	cg24617755_BC21	-8.74591	2.47349	0.000458198	0.0151272
chr15	Intron (uc001ztv.3/8669, intron 2 of 7)	9117	ENSG00000104131	EIF3J	eukaryotic translation initiation factor 3 subunit J	cg20332778_TC21	-6.17953	1.74781	0.000458649	0.0151311
chr6	Distal Intergenic	-4134	ENSG00000204644	ZFP57	ZFP57 zinc finger protein	cg09344011_BC21	-0.882383	0.249733	0.000462481	0.0152464
chr15	Intron (uc002aqj.3/4088, intron 1 of 8)	15132	ENSG00000166949	SMAD3	SMAD family member 3	cg20542513_BC21	-11.6069	3.28666	0.000465514	0.0153352
chr1	Promoter (<=1kb)	-76	ENSG00000180758	GPR157	G protein-coupled receptor 157	cg00185185_BC11	-4.49122	1.27197	0.000466532	0.0153576
chr12	Intron (uc001tse.3/10019, intron 1 of 7)	4697	ENSG00000111252	SH2B3	SH2B adaptor protein 3	cg18094083_BC21	9.72673	2.75497	0.000467078	0.0153644
chr1	Exon (uc001avh.3/7799, exon 8 of 9)	33043	ENSG00000116731	PRDM2	PR/SET domain 2	cg00261515_TC21	11.6215	3.29189	0.000467536	0.0153683
chr5	Intron (uc003mgf.3/10636, intron 1 of 14)	-4520	ENSG00000169220	RGS14	regulator of G protein signaling 14	cg08956698_TC21	-21.0393	5.9635	0.000471543	0.0154888
chr5	Promoter (<=1kb)	913	ENSG00000015479	MATR3	matrin 3	cg08598728_TC21	5.51422	1.56327	0.000472641	0.0155136
chr22	Distal Intergenic	-34079	ENSG00000075240	GRAMD4	GRAM domain containing 4	cg26480235_TC21	-6.09683	1.72875	0.000473749	0.0155387
chr10	Promoter (2-3kb)	2003	ENSG00000170525	PFKFB3	6-phosphofructo-2-kinase/fructose-2,6-biphosphatase 3	cg14610305_BC11	-4.73416	1.34253	0.000474499	0.0155408
chr6	Promoter (<=1kb)	963	ENSG00000287080	H3C3	H3 clustered histone 3	cg09301844_TC21	12.2496	3.4737	0.000474355	0.0155408
chr1	Promoter (1-2kb)	-1039	ENSG00000142599	RERE	arginine-glutamic acid dipeptide repeats	cg00179706_BC21	-6.43339	1.82502	0.000476552	0.0155967
chr1	Distal Intergenic	70970	ENSG00000162783	IER5	immediate early response 5	cg01676177_BC21	-13.7099	3.88997	0.000477751	0.0156144
chr16	Intron (uc002fgp.3/80790, intron 1 of 20)	32271	ENSG00000153815	CMIP	c-Maf inducing protein	cg21811704_BC21	-10.1237	2.87245	0.000477782	0.0156144
chr6	Distal Intergenic	-108868	ENSG00000232040	ZBED9	zinc finger BED-type containing 9	cg09333982_TC21	2.28788	0.649264	0.000478829	0.0156374
chr17	Promoter (1-2kb)	1390	ENSG00000238793	SNORD124	small nucleolar RNA, C/D box 124	cg22515882_TC21	-18.476	5.24626	0.000482433	0.0157437
chr18	Distal Intergenic	-22371	ENSG00000119541	VPS4B	vacuolar protein sorting 4 homolog B	cg23657483_TC21	-12.0609	3.42738	0.000487323	0.0158918
chr2	Promoter (1-2kb)	1634	ENSG00000156966	B3GNT7	UDP-GlcNAc:betaGal beta-1,3-N-acetylglucosaminyltransferase 7	cg04268685_TC21	20.9723	5.96024	0.000487825	0.0158968
chr18	Distal Intergenic	-28293	ENSG00000134757	DSG3	desmoglein 3	cg23402232_TC21	-21.8715	6.21761	0.000489677	0.0159457
chr12	Distal Intergenic	-36877	ENSG00000204842	ATXN2	ataxin 2	cg18097670_BC21	17.0566	4.85065	0.000492034	0.0160109
chr4	Promoter (<=1kb)	-455	ENSG00000189308	LIN54	lin-54 DREAM MuvB core complex component	cg06769536_BC21	13.3304	3.7914	0.000492721	0.0160218
chr19	Intron (uc002lrk.4/22904, intron 1 of 31)	19298	ENSG00000064932	SBNO2	strawberry notch homolog 2	cg23866811_BC11	-11.3755	3.23559	0.000493094	0.0160224
chr6	Promoter (1-2kb)	1499	ENSG00000188112	C6orf132	chromosome 6 open reading frame 132	cg09493328_TC21	16.2727	4.62915	0.000493977	0.0160281
chr11	Promoter (1-2kb)	1357	ENSG00000172638	EFEMP2	EGF containing fibulin extracellular matrix protein 2	cg16484106_BC21	17.5375	4.98878	0.000493763	0.0160281
chr15	Intron (uc002agx.3/6095, intron 1 of 10)	-173103	ENSG00000069667	RORA	RAR related orphan receptor A	cg20470077_BC21	-13.6251	3.87725	0.000496038	0.0160834
chr5	Intron (uc003mcd.1/8992, intron 3 of 3)	8326	ENSG00000212402	SNORA74B	small nucleolar RNA, H/ACA box 74B	cg26316599_TC21	11.7398	3.34103	0.000496553	0.0160886
chr1	Distal Intergenic	-3662	ENSG00000028137	TNFRSF1B	TNF receptor superfamily member 1B	cg00242669_TC21	18.7822	5.34639	0.000497942	0.0161183
chr5	Intron (uc003ksf.1/25816, intron 1 of 2)	3153	ENSG00000145779	TNFAIP8	TNF alpha induced protein 8	cg08435580_BC21	13.8923	3.95473	0.000498361	0.0161183
chr17	Intron (uc002jyt.1/57521, intron 18 of 33)	-56882	ENSG00000141564	RPTOR	regulatory associated protein of MTOR complex 1	cg23069483_TC21	7.7713	2.21232	0.000498538	0.0161183
chr6	Promoter (<=1kb)	119	ENSG00000185130	H2BC13	H2B clustered histone 13	cg09324838_TC11	14.7487	4.19889	0.000498911	0.0161189
chr12	Promoter (1-2kb)	1942	ENSG00000123384	LRP1	LDL receptor related protein 1	cg17681955_TC21	18.83	5.36201	0.000500338	0.0161535
chr9	Intron (uc004ard.1/100129316, intron 1 of 3)	3892	NA	LOC100129316	uncharacterized LOC100129316	cg13914568_BC21	12.7731	3.6378	0.00050132	0.0161736
chr9	Intron (uc004bof.3/10783, intron 1 of 9)	3285	ENSG00000119408	NEK6	NIMA related kinase 6	cg14229714_TC21	-10.4705	2.98255	0.000502456	0.0161987
chr5	Intron (uc003kwm.4/uc003kwm.4, intron 3 of 3)	-3454	ENSG00000131435	PDLIM4	PDZ and LIM domain 4	cg08523173_TC21	15.8966	4.5293	0.000504044	0.0162268
chr8	Promoter (1-2kb)	-1662	ENSG00000204839	MROH6	maestro heat like repeat family member 6	cg13282826_BC21	-15.6626	4.46256	0.000503917	0.0162268
chr1	Promoter (1-2kb)	1455	ENSG00000173080	RXFP4	relaxin family peptide/INSL5 receptor 4	cg01466807_BC21	15.2338	4.341	0.000504866	0.0162418
chr3	Intron (uc003etw.3/253461, intron 7 of 7)	-11147	ENSG00000177311	ZBTB38	zinc finger and BTB domain containing 38	cg05606311_TC21	20.4884	5.83926	0.00050586	0.0162583
chr14	Distal Intergenic	13497	ENSG00000266015	MIR4309	microRNA 4309	cg19996024_TC21	20.1607	5.74607	0.000506098	0.0162583
chr11	Promoter (2-3kb)	2689	ENSG00000160683	CXCR5	C-X-C motif chemokine receptor 5	cg16965870_BC21	9.66397	2.75463	0.000506714	0.0162665
chr14	Intron (uc010aty.3/440193, intron 3 of 29)	44846	ENSG00000015133	CCDC88C	coiled-coil domain containing 88C	cg19849878_TC21	-15.8181	4.50919	0.000507285	0.0162734
chr17	Promoter (<=1kb)	-424	ENSG00000131746	TNS4	tensin 4	cg22523997_BC21	-3.02463	0.86233	0.000508122	0.0162887
chr12	Promoter (<=1kb)	10	ENSG00000111328	CDK2AP1	cyclin dependent kinase 2 associated protein 1	cg18255241_BC21	-15.3428	4.37507	0.000509298	0.0163148
chr16	Intron (uc002doi.1/197370, intron 2 of 7)	21050	ENSG00000155666	KDM8	lysine demethylase 8	cg21315847_BC11	-5.60761	1.5994	0.000510792	0.0163453
chr20	Promoter (<=1kb)	558	ENSG00000042062	RIPOR3	RIPOR family member 3	cg25383872_TC21	6.07399	1.73247	0.00051097	0.0163453
chr8	Intron (uc003yvn.3/27161, intron 1 of 18)	46195	ENSG00000123908	AGO2	argonaute RISC catalytic component 2	cg13219998_BC21	21.4127	6.10882	0.000512384	0.0163789
chr6	Promoter (1-2kb)	1903	ENSG00000232629	HLA-DQB2	major histocompatibility complex, class II, DQ beta 2	cg09380435_BC11	-2.02034	0.576458	0.000513251	0.0163951
chr12	Promoter (<=1kb)	427	ENSG00000170515	PA2G4	proliferation-associated 2G4	cg17666824_BC11	4.68872	1.33815	0.000514843	0.0164343
chr19	Intron (uc002mbq.4/23030, intron 11 of 22)	60061	ENSG00000127663	KDM4B	lysine demethylase 4B	cg23993773_TC21	-6.04658	1.72586	0.000515546	0.0164452
chr1	Intron (uc001clv.1/55182, intron 2 of 14)	7984	ENSG00000263381	MIR5584	microRNA 5584	cg00689804_BC21	14.832	4.23384	0.000516131	0.0164523
chr1	Intron (uc001gem.3/92241, intron 1 of 6)	5041	ENSG00000198771	RCSD1	RCSD domain containing 1	cg01571148_BC21	-13.6008	3.88291	0.00051702	0.016469
chr10	Intron (uc001kin.3/26509, intron 1 of 53)	19230	ENSG00000138119	MYOF	myoferlin	cg15401088_BC21	5.96852	1.70539	0.000522574	0.0166342
chr17	Intron (uc002jyt.1/57521, intron 18 of 33)	-57008	ENSG00000141564	RPTOR	regulatory associated protein of MTOR complex 1	cg23069478_TC11	2.20882	0.631318	0.00052456	0.0166623
chr9	Promoter (<=1kb)	-273	ENSG00000165092	ALDH1A1	aldehyde dehydrogenase 1 family member A1	cg01812894_BC21	9.4899	2.71227	0.000524295	0.0166623
chr8	Intron (uc011lby.1/6867, intron 1 of 6)	13691	ENSG00000147526	TACC1	transforming acidic coiled-coil containing protein 1	cg12446979_TC21	19.8711	5.67934	0.000524372	0.0166623
chr11	Distal Intergenic	-59168	ENSG00000110448	CD5	CD5 molecule	cg16396078_BC21	17.5494	5.01908	0.000528755	0.0167838
chr6	Promoter (2-3kb)	-2408	ENSG00000078401	EDN1	endothelin 1	cg09169384_TC21	19.6301	5.61515	0.000529952	0.01681
chr18	Distal Intergenic	-77036	ENSG00000074657	ZNF532	zinc finger protein 532	cg23614609_TC21	-19.4789	5.57283	0.000531092	0.0168344
chr6	Distal Intergenic	-109172	ENSG00000232040	ZBED9	zinc finger BED-type containing 9	cg09333988_BC21	3.53975	1.01281	0.000531745	0.0168351
chr3	Intron (uc003cfh.1/2720, intron 15 of 15)	47473	ENSG00000183813	CCR4	C-C motif chemokine receptor 4	cg04724082_BC21	14.3571	4.10796	0.000531856	0.0168351
chr19	Promoter (1-2kb)	-1670	ENSG00000130876	SLC7A10	solute carrier family 7 member 10	cg24410168_TC21	-11.0453	3.16097	0.000533106	0.0168517
chr19	Promoter (<=1kb)	94	ENSG00000104941	RSPH6A	radial spoke head 6 homolog A	cg24617758_BC21	-5.80481	1.66123	0.000533128	0.0168517
chr1	Promoter (2-3kb)	2155	ENSG00000163206	SMCP	sperm mitochondria associated cysteine rich protein	cg01423466_TC21	-16.5687	4.74366	0.000535944	0.0168819
chr9	Intron (uc004ard.1/100129316, intron 1 of 3)	3633	NA	LOC100129316	uncharacterized LOC100129316	cg13914573_BC21	15.1052	4.32434	0.000535496	0.0168819
chr11	Distal Intergenic	83377	ENSG00000120451	SNX19	sorting nexin 19	cg17096883_BC21	7.01291	2.00768	0.00053553	0.0168819
chr14	Promoter (2-3kb)	-2315	ENSG00000264741	MIR4505	microRNA 4505	cg19692145_BC21	-11.7697	3.36957	0.000535733	0.0168819
chr14	Promoter (<=1kb)	-711	ENSG00000233208	LINC00642	long intergenic non-protein coding RNA 642	cg19837300_BC21	6.11377	1.75037	0.000535881	0.0168819
chr19	Intron (uc002mza.3/9524, intron 1 of 12)	16024	ENSG00000099797	TECR	trans-2,3-enoyl-CoA reductase	cg24188362_TC21	-15.2675	4.37215	0.000537573	0.0169214
chr16	Promoter (<=1kb)	161	ENSG00000102890	ELMO3	engulfment and cell motility 3	cg21636941_TC11	-2.65472	0.760364	0.00053875	0.0169467
chr10	Promoter (2-3kb)	2033	ENSG00000170525	PFKFB3	6-phosphofructo-2-kinase/fructose-2,6-biphosphatase 3	cg14610307_BC21	-6.68187	1.91423	0.000540228	0.0169814
chr17	Distal Intergenic	32900	ENSG00000073584	SMARCE1	SWI/SNF related, matrix associated, actin dependent regulator of chromatin, subfamily e, member 1	cg22525602_BC21	-16.2158	4.64589	0.000540761	0.0169864
chr2	Intron (uc002tbc.3/9448, intron 2 of 31)	44632	ENSG00000071054	MAP4K4	mitogen-activated protein kinase kinase kinase kinase 4	cg03237168_TC21	16.4422	4.71227	0.000542933	0.0170399
chr5	Intron (uc003lxu.3/7265, intron 7 of 7)	54944	ENSG00000170234	PWWP2A	PWWP domain containing 2A	cg08784843_BC21	-9.94606	2.85061	0.000543218	0.0170399
chr13	Promoter (<=1kb)	-591	ENSG00000102554	KLF5	KLF transcription factor 5	cg18877287_BC21	7.6591	2.19544	0.000544105	0.0170559
chr6	Distal Intergenic	-109000	ENSG00000232040	ZBED9	zinc finger BED-type containing 9	cg09333986_BC21	2.44592	0.701251	0.000545503	0.0170643
chr9	Promoter (1-2kb)	1151	ENSG00000119403	PHF19	PHD finger protein 19	cg14189620_TC21	14.1842	4.06649	0.00054527	0.0170643
chr11	Intron (uc009yni.3/923, intron 1 of 5)	23161	ENSG00000013725	CD6	CD6 molecule	cg16395209_TC21	16.5237	4.73726	0.000545341	0.0170643
chr1	Promoter (1-2kb)	1805	ENSG00000207606	MIR554	microRNA 554	cg01411838_TC21	21.0049	6.02357	0.000547136	0.0171036
chr1	3' UTR	11197	ENSG00000182795	C1orf116	chromosome 1 open reading frame 116	cg01879479_BC21	21.7651	6.24334	0.000549083	0.0171526
chr19	Intron (uc002ohk.3/23094, intron 10 of 21)	88350	ENSG00000011332	DPF1	double PHD fingers 1	cg24487318_TC21	-16.253	4.66331	0.000550752	0.017181
chr7	Intron (uc003smv.3/84433, intron 1 of 24)	15194	ENSG00000198286	CARD11	caspase recruitment domain family member 11	cg10579216_BC21	-8.59732	2.46664	0.000550467	0.017181
chr10	Intron (uc001kwb.2/118980, intron 1 of 11)	4185	ENSG00000156398	SFXN2	sideroflexin 2	cg15504418_BC21	14.9523	4.29149	0.000552968	0.0172264
chr11	Promoter (2-3kb)	-2151	ENSG00000266192	MIR1260B	microRNA 1260b	cg16787648_BC21	-18.1699	5.21472	0.000552652	0.0172264
chr1	Promoter (<=1kb)	802	ENSG00000158966	CACHD1	cache domain containing 1	cg00877024_TC21	-10.2702	2.94803	0.000553868	0.0172426
chr17	Intron (uc002hzh.3/6777, intron 1 of 18)	3959	ENSG00000173757	STAT5B	signal transducer and activator of transcription 5B	cg22547037_TC21	19.3841	5.56477	0.000554611	0.0172474
chr1	Distal Intergenic	6941	ENSG00000168264	IRF2BP2	interferon regulatory factor 2 binding protein 2	cg28011061_TC21_F	6.85611	1.96829	0.000554784	0.0172474
chr1	Exon (uc001bjs.3/uc001bjs.3, exon 1 of 1)	26919	ENSG00000020633	RUNX3	RUNX family transcription factor 3	cg00428650_TC21	-17.6858	5.0777	0.000555275	0.0172508
chr10	Intron (uc021psn.1/119504, intron 1 of 3)	6888	ENSG00000166295	ANAPC16	anaphase promoting complex subunit 16	cg15209962_TC21	-4.03587	1.15894	0.000556574	0.0172793
chr6	3' UTR	5475	ENSG00000243753	HLA-L	major histocompatibility complex, class I, L (pseudogene)	cg07720160_TC21	18.683	5.3653	0.000556964	0.0172796
chr1	Promoter (<=1kb)	-712	ENSG00000158711	ELK4	ETS transcription factor ELK4	cg01865783_BC21	12.9785	3.72815	0.000558918	0.0173284
chr14	Intron (uc001ybe.2/3705, intron 3 of 10)	6477	ENSG00000258730	ITPK1-AS1	ITPK1 antisense RNA 1	cg19871425_TC21	-9.69416	2.78597	0.000562126	0.0174159
chr6	Distal Intergenic	-46664	ENSG00000232040	ZBED9	zinc finger BED-type containing 9	cg09333003_TC21	3.56321	1.02459	0.000566119	0.0175276
chr8	Promoter (1-2kb)	-1085	ENSG00000254341	SNORD87	small nucleolar RNA, C/D box 87	cg12675690_TC21	11.5448	3.32026	0.000567347	0.0175536
chr12	Intron (uc001ucw.1/uc001ucw.1, intron 1 of 4)	-4222	ENSG00000255398	HCAR3	hydroxycarboxylic acid receptor 3	cg18245488_TC21	11.5025	3.30843	0.000568082	0.0175644
chr4	Promoter (1-2kb)	-1843	NA	KLF3-AS1	KLF3 antisense RNA 1	cg06462141_TC21	-15.4624	4.44774	0.000568586	0.017568
chr16	Promoter (1-2kb)	-1540	ENSG00000102886	GDPD3	glycerophosphodiester phosphodiesterase domain containing 3	cg21362422_BC21	16.1083	4.6338	0.000569017	0.0175693
chr6	Distal Intergenic	-3509	ENSG00000204644	ZFP57	ZFP57 zinc finger protein	cg09343982_TC11	-0.8904	0.256198	0.000570705	0.0176094
chr3	Intron (uc003bwc.3/10533, intron 18 of 18)	59139	ENSG00000144560	VGLL4	vestigial like family member 4	cg04544889_TC21	8.09171	2.32874	0.000572217	0.0176321
chr15	Promoter (<=1kb)	-874	ENSG00000140474	ULK3	unc-51 like kinase 3	cg20625705_TC21	10.3212	2.97028	0.000571945	0.0176321
chr5	Promoter (1-2kb)	1830	ENSG00000044115	CTNNA1	catenin alpha 1	cg08593280_TC21	15.2617	4.39315	0.000573739	0.0176549
chr16	Intron (uc010vpb.2/9780, intron 1 of 50)	13651	ENSG00000103335	PIEZO1	piezo type mechanosensitive ion channel component 1	cg21946570_TC21	-4.82384	1.38854	0.000573599	0.0176549
chr6	Promoter (<=1kb)	-88	ENSG00000179344	HLA-DQB1	major histocompatibility complex, class II, DQ beta 1	cg09379793_TC11	1.06332	0.306154	0.000575472	0.0176842
chr3	Intron (uc003cfh.1/2720, intron 15 of 15)	47801	ENSG00000183813	CCR4	C-C motif chemokine receptor 4	cg04724087_BC21	17.3594	4.99793	0.000575097	0.0176842
chr3	Distal Intergenic	-84194	ENSG00000228221	LINC00578	long intergenic non-protein coding RNA 578	cg05853581_BC21	10.0647	2.89807	0.00057595	0.0176869
chr12	Promoter (<=1kb)	-403	ENSG00000130783	CCDC62	coiled-coil domain containing 62	cg00609630_BC11	-5.45095	1.56992	0.000577607	0.0177258
chr17	Intron (uc002jyt.1/57521, intron 18 of 33)	-57158	ENSG00000141564	RPTOR	regulatory associated protein of MTOR complex 1	cg23069471_BC21	4.64776	1.33916	0.000580678	0.017808
chr6	Promoter (<=1kb)	721	ENSG00000287080	H3C3	H3 clustered histone 3	cg09301843_TC21	12.4691	3.59316	0.000581521	0.0178218
chr9	Intron (uc004brh.3/64855, intron 1 of 13)	22597	ENSG00000136830	NIBAN2	niban apoptosis regulator 2	cg14276353_BC21	16.1491	4.65588	0.000585116	0.0179198
chr10	Promoter (1-2kb)	-1815	ENSG00000215244	LINC02649	long intergenic non-protein coding RNA 2649	cg14611764_TC21	-16.158	4.65903	0.000586	0.0179226
chr10	Intron (uc001iuu.1/6840, intron 2 of 35)	-46857	ENSG00000197321	SVIL	supervillin	cg14854311_BC21	-9.67684	2.79009	0.000585614	0.0179226
chr3	Intron (uc003etw.3/253461, intron 7 of 7)	10318	ENSG00000177311	ZBTB38	zinc finger and BTB domain containing 38	cg05606291_BC21	23.6852	6.83037	0.000586999	0.0179411
chr16	Intron (uc002fgp.3/80790, intron 3 of 20)	6690	ENSG00000153815	CMIP	c-Maf inducing protein	cg21813991_TC21	15.4058	4.44348	0.000588226	0.0179665
chr10	Intron (uc001kvw.2/51684, intron 8 of 9)	9221	ENSG00000107882	SUFU	SUFU negative regulator of hedgehog signaling	cg15502304_TC21	16.1172	4.64917	0.000589039	0.0179792
chr17	Promoter (2-3kb)	2762	ENSG00000006062	MAP3K14	mitogen-activated protein kinase kinase kinase 14	cg22601349_TC21	-14.2228	4.10361	0.000590656	0.0180164
chr15	Promoter (2-3kb)	2660	ENSG00000140443	IGF1R	insulin like growth factor 1 receptor	cg17827208_BC21	9.69782	2.79977	0.000595185	0.0181423
chr5	Promoter (<=1kb)	24	ENSG00000125347	IRF1	interferon regulatory factor 1	cg20199880_BC21	-8.96635	2.58895	0.000596216	0.0181615
chr15	3' UTR	-12201	ENSG00000137825	ITPKA	inositol-trisphosphate 3-kinase A	cg20295716_TC21	21.582	6.23371	0.000598723	0.0182257
chr6	Distal Intergenic	-4204	ENSG00000204644	ZFP57	ZFP57 zinc finger protein	cg09344013_BC21	-1.44909	0.418671	0.000600862	0.0182534
chr9	Intron (uc010nbi.2/169714, intron 6 of 11)	-15290	ENSG00000107187	LHX3	LIM homeobox 3	cg14463508_BC21	14.5082	4.19151	0.00060047	0.0182534
chr12	3' UTR	-8548	ENSG00000176915	ANKLE2	ankyrin repeat and LEM domain containing 2	cg18406211_BC21	-14.7734	4.26828	0.000600742	0.0182534
chr17	Exon (uc002ilv.1/30009, exon 2 of 6)	9477	ENSG00000073861	TBX21	T-box transcription factor 21	cg22632066_TC21	-10.6437	3.07535	0.000601248	0.0182534
chr16	Intron (uc002dan.4/23274, intron 9 of 20)	44242	ENSG00000038532	CLEC16A	C-type lectin domain containing 16A	cg21129322_BC11	15.3227	4.42897	0.00060409	0.0183142
chr11	Downstream (<=300bp)	4840	ENSG00000168496	FEN1	flap structure-specific endonuclease 1	cg16409429_TC21	-11.6278	3.36087	0.000603903	0.0183142
chr6	Intron (uc003pnw.3/60468, intron 1 of 6)	3396	ENSG00000112182	BACH2	BTB domain and CNC homolog 2	cg09819104_BC21	-14.4049	4.16387	0.000604462	0.0183142
chr9	Intron (uc004bof.3/10783, intron 2 of 9)	13853	ENSG00000119408	NEK6	NIMA related kinase 6	cg14230629_TC21	12.4269	3.59366	0.000607701	0.0184
chr17	Promoter (1-2kb)	1475	ENSG00000185359	HGS	hepatocyte growth factor-regulated tyrosine kinase substrate	cg23094660_BC21	13.2859	3.84265	0.000608858	0.0184227
chr11	Exon (uc001ogd.3/9158, exon 9 of 10)	4089	ENSG00000172500	FIBP	FGF1 intracellular binding protein	cg16484467_TC11	-6.35875	1.83953	0.000610512	0.0184604
chr9	Intron (uc004bof.3/10783, intron 1 of 9)	3124	ENSG00000119408	NEK6	NIMA related kinase 6	cg14230437_TC21	-14.9835	4.33553	0.000612116	0.0184966
chr1	Promoter (2-3kb)	-2703	ENSG00000143412	ANXA9	annexin A9	cg01402542_TC21	-11.325	3.27765	0.000613843	0.0185241
chr22	Distal Intergenic	-33506	ENSG00000128274	A4GALT	alpha 1,4-galactosyltransferase (P blood group)	cg26404987_TC21	17.988	5.20585	0.000613542	0.0185241
chr7	Intron (uc011kun.1/8427, intron 4 of 8)	11802	ENSG00000170265	ZNF282	zinc finger protein 282	cg11878191_BC21	14.0346	4.06272	0.00061542	0.0185576
chr11	Intron (uc001nsj.2/9415, intron 1 of 11)	3615	ENSG00000134824	FADS2	fatty acid desaturase 2	cg16410140_TC21	-8.89252	2.57431	0.000615775	0.0185576
chr12	Intron (uc001tst.3/217, intron 1 of 12)	9055	ENSG00000111275	ALDH2	aldehyde dehydrogenase 2 family member	cg18099969_BC21	12.8276	3.71384	0.000616503	0.0185672
chr10	Promoter (1-2kb)	1706	ENSG00000169813	HNRNPF	heterogeneous nuclear ribonucleoprotein F	cg14980225_TC21	8.39514	2.43106	0.000618084	0.0186025
chr6	Promoter (1-2kb)	1114	ENSG00000277157	H4C4	H4 clustered histone 4	cg09303694_BC21	6.56801	1.9026	0.000620691	0.0186685
chr3	Promoter (1-2kb)	1456	ENSG00000177311	ZBTB38	zinc finger and BTB domain containing 38	cg05606208_BC21	7.28904	2.11199	0.000622575	0.0187004
chr18	Distal Intergenic	-14805	ENSG00000101751	POLI	DNA polymerase iota	cg23575779_BC21	10.1418	2.93846	0.000622268	0.0187004
chr1	Intron (uc010pvy.1/2590, intron 1 of 15)	82987	ENSG00000143641	GALNT2	polypeptide N-acetylgalactosaminyltransferase 2	cg02093804_BC21	-5.55769	1.61051	0.000623442	0.0187016
chr6	Distal Intergenic	-108924	ENSG00000232040	ZBED9	zinc finger BED-type containing 9	cg09333983_BC21	2.73665	0.793013	0.000623297	0.0187016
chr3	Intron (uc003frb.3/6480, intron 2 of 7)	-30215	ENSG00000073849	ST6GAL1	ST6 beta-galactoside alpha-2,6-sialyltransferase 1	cg05950149_TC21	-12.9923	3.76653	0.000626728	0.0187323
chr6	3' UTR	3109	ENSG00000204314	PRRT1	proline rich transmembrane protein 1	cg08376141_BC21	-10.0489	2.91331	0.000626948	0.0187323
chr6	Distal Intergenic	-108839	ENSG00000232040	ZBED9	zinc finger BED-type containing 9	cg09333981_TC21	2.82627	0.819277	0.000626056	0.0187323
chr6	Intron (uc011dur.2/23304, intron 46 of 46)	3148	ENSG00000024048	UBR2	ubiquitin protein ligase E3 component n-recognin 2	cg13270236_TC21	12.9076	3.74196	0.0006267	0.0187323
chr9	Intron (uc004aya.3/10541, intron 1 of 6)	3045	ENSG00000136938	ANP32B	acidic nuclear phosphoprotein 32 family member B	cg14001154_BC21	6.35155	1.8412	0.000626144	0.0187323
chr10	Distal Intergenic	15009	ENSG00000134453	RBM17	RNA binding motif protein 17	cg14608358_TC21	-9.76044	2.82961	0.000626776	0.0187323
chr9	Intron (uc010mvf.3/3371, intron 17 of 24)	54592	ENSG00000041982	TNC	tenascin C	cg14149446_BC21	17.7089	5.13435	0.000627422	0.0187342
chr1	Intron (uc001eyl.3/7286, intron 9 of 12)	29718	ENSG00000207606	MIR554	microRNA 554	cg01412158_TC21	18.6422	5.40777	0.000631533	0.0187926
chr9	Distal Intergenic	-69690	ENSG00000106952	TNFSF8	TNF superfamily member 8	cg14149168_BC21	8.52871	2.4735	0.000629837	0.0187926
chr12	Intron (uc001udl.3/79720, intron 1 of 3)	19958	ENSG00000139722	VPS37B	VPS37B subunit of ESCRT-I	cg18248589_TC21	-19.0426	5.52417	0.00063187	0.0187926
chr16	Intron (uc002ezp.2/100130894, intron 4 of 5)	13311	ENSG00000214353	VAC14-AS1	VAC14 antisense RNA 1	cg21694372_TC21	20.926	6.07024	0.000631479	0.0187926
chr17	Intron (uc002jyt.1/57521, intron 18 of 33)	-57253	ENSG00000141564	RPTOR	regulatory associated protein of MTOR complex 1	cg23069464_TC21	7.25303	2.10395	0.000631409	0.0187926
chr5	Distal Intergenic	-6498	ENSG00000265237	MIR3142	microRNA 3142	cg08790228_TC21	-7.99502	2.3191	0.000631122	0.0187926
chr5	Intron (uc003lwx.4/348938, intron 2 of 5)	4064	ENSG00000172548	NIPAL4	NIPA like domain containing 4	cg08762377_BC21	18.9676	5.50413	0.0006343	0.0188525
chr9	Intron (uc004bof.3/10783, intron 1 of 9)	-5908	ENSG00000119408	NEK6	NIMA related kinase 6	cg14230251_BC21	-17.8441	5.18061	0.000638102	0.0189531
chr17	Promoter (1-2kb)	1303	ENSG00000131759	RARA	retinoic acid receptor alpha	cg22521600_BC21	-12.9157	3.75064	0.000639925	0.0189948
chr17	Intron (uc010cwp.1/7067, intron 1 of 8)	9006	ENSG00000126351	THRA	thyroid hormone receptor alpha	cg22516789_TC21	-12.0234	3.49183	0.000640666	0.0190043
chr12	Intron (uc001ree.2/121536, intron 3 of 7)	42421	ENSG00000139154	AEBP2	AE binding protein 2	cg17351818_BC21	7.2226	2.09787	0.000641706	0.0190227
chr6	Distal Intergenic	-46689	ENSG00000232040	ZBED9	zinc finger BED-type containing 9	cg09333004_BC21	3.90684	1.13488	0.000642418	0.0190314
chr10	Intron (uc001kye.4/85450, intron 1 of 1)	9081	ENSG00000148841	ITPRIP	inositol 1,4,5-trisphosphate receptor interacting protein	cg15525203_BC21	7.68585	2.23301	0.000643785	0.0190594
chr2	Intron (uc002qzh.2/8853, intron 20 of 27)	41779	ENSG00000119185	ITGB1BP1	integrin subunit beta 1 binding protein 1	cg02406214_BC21	-15.5625	4.52292	0.000646379	0.0190987
chr14	Intron (uc001ybe.2/3705, intron 3 of 10)	-34573	ENSG00000258730	ITPK1-AS1	ITPK1 antisense RNA 1	cg19870772_BC21	17.0362	4.95113	0.00064622	0.0190987
chr17	Intron (uc002jyt.1/57521, intron 18 of 33)	-57296	ENSG00000141564	RPTOR	regulatory associated protein of MTOR complex 1	cg23069462_TC21	4.80105	1.39522	0.000645753	0.0190987
chr20	3' UTR	3334	ENSG00000243509	TNFRSF6B	TNF receptor superfamily member 6b	cg25581317_BC21	14.707	4.27486	0.000647456	0.0191181
chr22	Exon (uc003ada.2/440823, exon 5 of 5)	14047	ENSG00000225783	MIAT	myocardial infarction associated transcript	cg26165773_BC21	-9.78601	2.84465	0.000647901	0.0191188
chr20	Intron (uc002xuu.4/9334, intron 1 of 8)	35155	ENSG00000158470	B4GALT5	beta-1,4-galactosyltransferase 5	cg25367149_BC21	-8.38207	2.43672	0.000648487	0.0191236
chr1	Distal Intergenic	90379	ENSG00000116406	EDEM3	ER degradation enhancing alpha-mannosidase like protein 3	cg01705377_BC21	3.59642	1.04561	0.000649268	0.0191342
chr20	Promoter (1-2kb)	1258	ENSG00000101040	ZMYND8	zinc finger MYND-type containing 8	cg25334506_TC21	-9.22004	2.6808	0.000649889	0.01914
chr1	Intron (uc001cgk.4/1503, intron 14 of 18)	-6967	ENSG00000281207	SLFNL1-AS1	SLFNL1 antisense RNA 1	cg00648649_BC21	18.8137	5.47298	0.000653909	0.0192459
chr15	Intron (uc002awc.1/4016, intron 6 of 6)	-23218	ENSG00000261801	LOXL1-AS1	LOXL1 antisense RNA 1	cg20612863_TC21	-11.4115	3.32015	0.000655115	0.0192689
chr10	Intron (uc009xjg.1/83641, intron 1 of 4)	10880	ENSG00000065809	FAM107B	family with sequence similarity 107 member B	cg14707372_TC21	-10.5636	3.07366	0.000655705	0.0192737
chr5	Promoter (2-3kb)	2681	ENSG00000131435	PDLIM4	PDZ and LIM domain 4	cg08523324_BC21	13.5285	3.93689	0.000656769	0.0192925
chr7	Promoter (1-2kb)	1166	ENSG00000105855	ITGB8	integrin subunit beta 8	cg10740434_TC21	9.66678	2.81428	0.000660167	0.0193797
chr19	Intron (uc002ohk.3/23094, intron 2 of 21)	127095	ENSG00000105738	SIPA1L3	signal induced proliferation associated 1 like 3	cg24485266_BC21	-10.7991	3.14421	0.000660918	0.0193892
chr9	Distal Intergenic	-36082	ENSG00000172889	EGFL7	EGF like domain multiple 7	cg14477360_BC21	-11.5161	3.35332	0.000661715	0.0194
chr3	Intron (uc003eki.3/60678, intron 1 of 6)	-41726	ENSG00000175792	RUVBL1	RuvB like AAA ATPase 1	cg05487697_TC11	8.48069	2.47034	0.000664668	0.019474
chr17	Intron (uc002hdl.3/uc002hdl.3, intron 1 of 1)	-11984	ENSG00000109118	PHF12	PHD finger protein 12	cg22378529_BC21	-12.8477	3.7435	0.000667029	0.0195305
chr1	Intron (uc001bjq.3/864, intron 2 of 4)	6468	ENSG00000020633	RUNX3	RUNX family transcription factor 3	cg00429103_TC11	-6.32074	1.84262	0.000671106	0.0196372
chr10	Distal Intergenic	113737	ENSG00000065675	PRKCQ	protein kinase C theta	cg14613070_TC21	-12.034	3.50873	0.000672495	0.0196556
chr16	Intron (uc002dan.4/23274, intron 17 of 20)	-73299	ENSG00000038532	CLEC16A	C-type lectin domain containing 16A	cg21130218_TC21	-7.82788	2.28239	0.000672603	0.0196556
chr20	Promoter (<=1kb)	510	ENSG00000042062	RIPOR3	RIPOR family member 3	cg25383874_TC21	6.77928	1.9768	0.000673234	0.0196614
chr6	Promoter (<=1kb)	-104	ENSG00000206503	HLA-A	major histocompatibility complex, class I, A	cg09346778_TC11	-2.22885	0.650042	0.000674752	0.019693
chr12	Promoter (1-2kb)	-1300	ENSG00000171823	FBXL14	F-box and leucine rich repeat protein 14	cg17167335_BC21	-12.4252	3.62398	0.00067519	0.0196931
chr1	Exon (uc001avh.3/7799, exon 8 of 9)	32974	ENSG00000116731	PRDM2	PR/SET domain 2	cg00261509_TC21	8.38484	2.44578	0.000675942	0.0197024
chr9	Intron (uc004bku.2/7185, intron 3 of 7)	3195	ENSG00000056558	TRAF1	TNF receptor associated factor 1	cg14190462_TC21	18.8187	5.49007	0.00067722	0.0197269
chr8	Intron (uc003yby.2/619279, intron 2 of 8)	176166	ENSG00000164684	ZNF704	zinc finger protein 704	cg12774165_BC21	17.9256	5.23004	0.000678042	0.0197327
chr20	Intron (uc002xwq.4/7764, intron 1 of 4)	4577	ENSG00000171940	ZNF217	zinc finger protein 217	cg25419923_BC21	-13.845	4.03959	0.000678291	0.0197327
chr6	Distal Intergenic	-109198	ENSG00000232040	ZBED9	zinc finger BED-type containing 9	cg09333990_TC11	2.09391	0.611087	0.000680213	0.0197506
chr3	Promoter (1-2kb)	-1353	ENSG00000182504	CEP97	centrosomal protein 97	cg05286848_TC21	10.0064	2.92021	0.000679983	0.0197506
chr17	Distal Intergenic	-45343	ENSG00000175832	ETV4	ETS variant transcription factor 4	cg22569738_BC21	11.4712	3.34772	0.000680097	0.0197506
chr10	Intron (uc001kin.3/26509, intron 3 of 53)	48216	ENSG00000138119	MYOF	myoferlin	cg15400744_TC21	-16.11	4.70188	0.000680776	0.0197543
chr2	Intron (uc002rbc.3/130814, intron 3 of 6)	5607	ENSG00000162976	SLC66A3	solute carrier family 66 member 3	cg02435889_TC21	20.7013	6.04774	0.000688849	0.0199502
chr3	Intron (uc010hrx.3/3693, intron 2 of 6)	25880	ENSG00000082781	ITGB5	integrin subunit beta 5	cg05445642_TC21	-15.1063	4.41279	0.000688098	0.0199502
chr9	Intron (uc004bof.3/10783, intron 1 of 9)	8203	ENSG00000119408	NEK6	NIMA related kinase 6	cg14229820_TC21	12.5427	3.66413	0.000688539	0.0199502
chr11	Intron (uc001otu.3/9828, intron 1 of 20)	-33788	ENSG00000054967	RELT	RELT TNF receptor	cg16612266_BC21	5.44865	1.59198	0.000689924	0.0199685
chr16	Intron (uc010vpb.2/9780, intron 1 of 50)	13557	ENSG00000103335	PIEZO1	piezo type mechanosensitive ion channel component 1	cg21946573_BC21	-15.3955	4.49867	0.000690713	0.0199786
chr22	Intron (uc002zqa.1/6899, intron 3 of 8)	5847	ENSG00000184058	TBX1	T-box transcription factor 1	cg26063544_BC21	6.95416	2.03231	0.000691784	0.0199968
chr22	Promoter (1-2kb)	1520	ENSG00000198355	PIM3	Pim-3 proto-oncogene, serine/threonine kinase	cg26546498_TC21	-9.25381	2.70598	0.000696814	0.0201166
chr4	Intron (uc003gtg.2/51274, intron 2 of 3)	-20320	NA	KLF3-AS1	KLF3 antisense RNA 1	cg06462366_BC21	-14.254	4.1681	0.000696739	0.0201166
chr6	Promoter (<=1kb)	99	ENSG00000278588	H2BC10	H2B clustered histone 10	cg09305380_BC14	14.7186	4.30421	0.000697263	0.0201167
chr14	Intron (uc001xxo.4/1112, intron 1 of 6)	-67927	ENSG00000259073	FOXN3-AS2	FOXN3 antisense RNA 2	cg19826142_TC21	6.2086	1.81585	0.000698395	0.0201365
chr12	Distal Intergenic	-29863	ENSG00000008323	PLEKHG6	pleckstrin homology and RhoGEF domain containing G6	cg17228642_BC21	14.5679	4.26104	0.000699026	0.0201419
chr22	Promoter (<=1kb)	-458	ENSG00000075240	GRAMD4	GRAM domain containing 4	cg26482518_BC21	10.6478	3.11463	0.000699595	0.0201455
chr6	Distal Intergenic	-7775	NA	PSORS1C3	psoriasis susceptibility 1 candidate 3	cg09361559_TC21	18.5143	5.41812	0.00070342	0.0202428
chr20	Promoter (<=1kb)	423	ENSG00000158296	SLC13A3	solute carrier family 13 member 3	cg25325372_BC21	-8.87728	2.59863	0.000705865	0.0203002
chr3	Distal Intergenic	-175940	ENSG00000113916	BCL6	BCL6 transcription repressor	cg05958027_TC21	5.89882	1.72697	0.000706973	0.0203192
chr1	Promoter (1-2kb)	1733	ENSG00000158246	TENT5B	terminal nucleotidyltransferase 5B	cg00462269_TC21	18.619	5.45263	0.000709552	0.0203804
chr11	Distal Intergenic	-98268	ENSG00000026508	CD44	CD44 molecule (Indian blood group)	cg16198617_BC21	9.3457	2.73755	0.000711533	0.0204243
chr7	Distal Intergenic	-53224	ENSG00000263001	GTF2I	general transcription factor IIi	cg11250996_BC21	-18.8417	5.52056	0.000713766	0.0204755
chr7	Exon (uc003vci.3/uc003vci.3, exon 2 of 2)	29106	NA	LINC01004	long intergenic non-protein coding RNA 1004	cg11521247_TC21	17.0315	4.99116	0.000715461	0.0205111
chr1	Promoter (<=1kb)	-606	ENSG00000266094	RASSF5	Ras association domain family member 5	cg01874616_TC21	22.6764	6.6468	0.000717272	0.02055
chr1	Promoter (<=1kb)	355	ENSG00000283749	MIR4781	microRNA 4781	cg00788409_BC21	-10.4947	3.07675	0.000718931	0.0205715
chr18	Exon (uc002ljo.3/5055, exon 2 of 8)	3846	ENSG00000197632	SERPINB2	serpin family B member 2	cg23660714_BC21	11.3358	3.32317	0.000718505	0.0205715
chr11	Intron (uc009yia.1/10553, intron 3 of 5)	3903	ENSG00000109854	HTATIP2	HIV-1 Tat interactive protein 2	cg16097508_TC21	16.1199	4.72875	0.000724249	0.0207106
chr12	Intron (uc001sgl.4/9840, intron 2 of 8)	6418	ENSG00000135426	TESPA1	thymocyte expressed, positive selection associated 1	cg17655975_BC21	-21.5065	6.31132	0.000727617	0.0207938
chr6	Promoter (<=1kb)	99	ENSG00000278588	H2BC10	H2B clustered histone 10	cg09305380_BC17	14.6692	4.30633	0.000730664	0.0208677
chr3	Distal Intergenic	-38478	ENSG00000163935	SFMBT1	Scm like with four mbt domains 1	cg04933169_TC21	19.5527	5.7408	0.000731987	0.0208923
chr6	Distal Intergenic	-7753	ENSG00000137331	IER3	immediate early response 3	cg06126421_TC21	17.0962	5.02017	0.000733069	0.02091
chr13	Intron (uc010acc.1/2308, intron 2 of 2)	-5014	ENSG00000215483	LINC00598	long intergenic non-protein coding RNA 598	cg18651390_BC21	-8.84115	2.5964	0.000733939	0.0209216
chr1	Promoter (1-2kb)	-1089	ENSG00000163344	PMVK	phosphomevalonate kinase	cg01449482_BC21	14.1586	4.15849	0.000735006	0.0209389
chr1	Promoter (<=1kb)	688	ENSG00000197622	CDC42SE1	CDC42 small effector 1	cg01403795_TC21	-16.3119	4.79176	0.00073659	0.0209708
chr3	Promoter (<=1kb)	624	ENSG00000185909	KLHDC8B	kelch domain containing 8B	cg04877561_TC21	-13.0814	3.84385	0.000739062	0.0209884
chr8	Distal Intergenic	6697	ENSG00000160932	LY6E	lymphocyte antigen 6 family member E	cg13267338_BC21	-14.4461	4.24455	0.000738456	0.0209884
chr15	Distal Intergenic	16964	ENSG00000137875	BCL2L10	BCL2 like 10	cg20393067_BC21	-6.45082	1.89534	0.000738251	0.0209884
chr1	Intron (uc001gei.4/919, intron 1 of 7)	51290	ENSG00000198821	CD247	CD247 molecule	cg01569285_TC21	-11.6258	3.41603	0.000738743	0.0209884
chr6	Promoter (<=1kb)	-152	ENSG00000232810	TNF	tumor necrosis factor	cg09365971_BC21	9.41425	2.76825	0.000745398	0.0211551
chr19	Intron (uc002lrk.4/22904, intron 1 of 31)	18491	ENSG00000064932	SBNO2	strawberry notch homolog 2	cg23866845_TC21	-13.2812	3.90558	0.000746029	0.0211598
chr16	3' UTR	6759	ENSG00000166816	LDHD	lactate dehydrogenase D	cg21742309_BC21	-11.1813	3.28887	0.000748177	0.0212074
chr22	Promoter (1-2kb)	1194	ENSG00000100221	JOSD1	Josephin domain containing 1	cg26332731_TC21	-9.91637	2.9175	0.00075036	0.021256
chr9	Promoter (2-3kb)	2613	ENSG00000119408	NEK6	NIMA related kinase 6	cg14229704_TC21	17.7872	5.2345	0.000752619	0.0212933
chr9	Intron (uc004bof.3/10783, intron 1 of 9)	-11603	ENSG00000119408	NEK6	NIMA related kinase 6	cg14230110_TC21	-12.6014	3.70836	0.000752511	0.0212933
chr16	Promoter (<=1kb)	-87	ENSG00000167207	NOD2	nucleotide binding oligomerization domain containing 2	cg21487703_TC21	-18.7103	5.50745	0.000754748	0.0213402
chr1	Intron (uc001hxe.4/2786, intron 1 of 3)	7974	ENSG00000168243	GNG4	G protein subunit gamma 4	cg02154498_BC21	-2.34922	0.69178	0.000758432	0.021431
chr2	Distal Intergenic	21291	ENSG00000188011	RTP5	receptor transporter protein 5 (putative)	cg04437871_TC11	-8.13902	2.39739	0.000760984	0.0214897
chr6	Promoter (<=1kb)	60	ENSG00000204525	HLA-C	major histocompatibility complex, class I, C	cg09362612_BC11	-0.816128	0.240422	0.000762049	0.0215064
chr12	Promoter (1-2kb)	1485	ENSG00000198056	PRIM1	DNA primase subunit 1	cg17677206_BC21	12.3871	3.65102	0.000766895	0.0216297
chr14	Promoter (2-3kb)	2396	ENSG00000176903	PNMA1	PNMA family member 1	cg19691351_BC21	-3.40811	1.00467	0.000768257	0.0216546
chr15	Intron (uc002bpl.1/8826, intron 2 of 37)	7582	ENSG00000140575	IQGAP1	IQ motif containing GTPase activating protein 1	cg20792999_TC21	-16.6516	4.90975	0.00077026	0.0216976
chr8	Promoter (2-3kb)	2429	ENSG00000137575	SDCBP	syndecan binding protein	cg12614382_TC21	-12.9164	3.80876	0.000771056	0.0217025
chr16	Promoter (2-3kb)	2561	ENSG00000103335	PIEZO1	piezo type mechanosensitive ion channel component 1	cg21946938_TC21	15.5897	4.59723	0.000771394	0.0217025
chr8	Distal Intergenic	50093	ENSG00000164924	YWHAZ	tyrosine 3-monooxygenase/tryptophan 5-monooxygenase activation protein zeta	cg12916119_TC21	10.4098	3.07017	0.00077274	0.021709
chr11	Intron (uc009yye.1/5519, intron 1 of 1)	3946	ENSG00000137713	PPP2R1B	protein phosphatase 2 scaffold subunit Abeta	cg16891306_TC21	18.2116	5.37132	0.000772999	0.021709
chr15	Intron (uc001znl.3/11261, intron 2 of 6)	25350	ENSG00000187446	CHP1	calcineurin like EF-hand protein 1	cg20291832_BC21	-9.57023	2.82265	0.000773062	0.021709
chr2	Intron (uc002wbu.3/23192, intron 8 of 12)	12331	ENSG00000168397	ATG4B	autophagy related 4B cysteine peptidase	cg04431414_TC21	17.9675	5.30065	0.000775316	0.0217588
chr15	Intron (uc010uek.1/567, intron 1 of 1)	3830	ENSG00000166710	B2M	beta-2-microglobulin	cg20334491_TC21	-9.92699	2.92897	0.000776517	0.021779
chr17	Promoter (1-2kb)	1334	ENSG00000131759	RARA	retinoic acid receptor alpha	cg22521601_BC21	-15.9762	4.71419	0.000777337	0.0217885
chr1	Intron (uc001gis.3/356, intron 2 of 3)	4019	ENSG00000117560	FASLG	Fas ligand	cg01607240_TC21	-7.4823	2.20798	0.000777868	0.0217899
chr17	Promoter (1-2kb)	1092	ENSG00000131759	RARA	retinoic acid receptor alpha	cg22521153_BC21	15.492	4.57473	0.000784266	0.0219556
chr18	Distal Intergenic	-74006	ENSG00000074657	ZNF532	zinc finger protein 532	cg23614656_BC21	-20.4788	6.04817	0.000785639	0.0219804
chr12	Intron (uc001snb.3/4035, intron 1 of 6)	-6542	ENSG00000166888	STAT6	signal transducer and activator of transcription 6	cg17681454_BC21	4.94754	1.46134	0.000786517	0.0219914
chr21	Distal Intergenic	15738	ENSG00000142178	SIK1	salt inducible kinase 1	cg25610059_BC21	-17.0069	5.02378	0.000787472	0.0220045
chr17	Intron (uc002jyt.1/57521, intron 18 of 33)	-57015	ENSG00000141564	RPTOR	regulatory associated protein of MTOR complex 1	cg23069477_BC21	5.48864	1.6218	0.000790213	0.0220675
chr11	Exon (uc021qnl.1/uc021qnl.1, exon 1 of 1)	-24781	ENSG00000085741	WNT11	Wnt family member 11	cg16644788_TC11	8.51018	2.51587	0.000794964	0.0221456
chr2	Distal Intergenic	-201799	ENSG00000138081	FBXO11	F-box protein 11	cg02789153_BC21	14.8262	4.38294	0.000794637	0.0221456
chr6	Distal Intergenic	-108424	ENSG00000232040	ZBED9	zinc finger BED-type containing 9	cg09333972_BC21	2.71113	0.801468	0.000794663	0.0221456
chr6	Intron (uc003nrm.3/10211, intron 8 of 12)	5467	ENSG00000137312	FLOT1	flotillin 1	cg09355594_BC21	-0.836656	0.247306	0.000793628	0.0221456
chr1	Distal Intergenic	-10390	ENSG00000157870	PRXL2B	peroxiredoxin like 2B	cg00066054_BC21	5.32264	1.57363	0.000795553	0.0221484
chr11	Distal Intergenic	-17735	ENSG00000137747	TMPRSS13	transmembrane serine protease 13	cg16953358_BC21	10.988	3.25007	0.000799906	0.0222558
chr1	3' UTR	4803	ENSG00000171603	CLSTN1	calsyntenin 1	cg00197891_TC21	8.69856	2.57329	0.000801383	0.0222833
chr19	Promoter (<=1kb)	928	ENSG00000170949	ZNF160	zinc finger protein 160	cg24759603_BC21	13.9612	4.13215	0.000806034	0.0223988
chr6	Promoter (<=1kb)	119	ENSG00000185130	H2BC13	H2B clustered histone 13	cg09324838_TC19	13.0889	3.87556	0.000809973	0.0224945
chr1	Distal Intergenic	28551	ENSG00000174059	CD34	CD34 molecule	cg01886130_TC21	-5.54722	1.6427	0.000811119	0.0225125
chr6	Exon (uc021ysc.1/uc021ysc.1, exon 1 of 1)	-46792	ENSG00000232040	ZBED9	zinc finger BED-type containing 9	cg09333009_BC11	5.38452	1.59507	0.00081445	0.0225255
chr4	Intron (uc003gil.1/2121, intron 11 of 20)	47836	ENSG00000072840	EVC	EvC ciliary complex subunit 1	cg06183859_TC21	15.1516	4.48836	0.000814412	0.0225255
chr9	Promoter (1-2kb)	1411	ENSG00000095303	PTGS1	prostaglandin-endoperoxide synthase 1	cg14208489_TC21	10.9898	3.25556	0.000814569	0.0225255
chr11	Promoter (2-3kb)	2635	ENSG00000160683	CXCR5	C-X-C motif chemokine receptor 5	cg16965867_BC21	7.84657	2.32402	0.000812852	0.0225255
chr18	Intron (uc002lhm.1/10892, intron 2 of 16)	20029	ENSG00000172175	MALT1	MALT1 paracaspase	cg23613568_TC21	-10.0222	2.96862	0.000813525	0.0225255
chr5	Intron (uc003jfk.3/90268, intron 2 of 6)	11835	ENSG00000154124	OTULIN	OTU deubiquitinase with linear linkage specificity	cg07716319_BC21	-16.3829	4.85217	0.000812514	0.0225255
chr6	Exon (uc021ysc.1/uc021ysc.1, exon 1 of 1)	-46753	ENSG00000232040	ZBED9	zinc finger BED-type containing 9	cg09333005_BC11	2.66104	0.788355	0.000815332	0.0225328
chr14	Intron (uc001ymc.2/7187, intron 3 of 11)	-51643	ENSG00000166126	AMN	amnion associated transmembrane protein	cg20001676_BC21	-20.9315	6.20265	0.000817694	0.0225843
chr1	Intron (uc001ewo.3/56882, intron 2 of 5)	3384	ENSG00000197622	CDC42SE1	CDC42 small effector 1	cg01403762_BC21	-12.821	3.80042	0.000820652	0.0226522
chr1	Intron (uc001bjq.3/864, intron 3 of 4)	18912	ENSG00000020633	RUNX3	RUNX family transcription factor 3	cg00428859_TC21	-12.18	3.61155	0.000823776	0.0227246
chr2	Distal Intergenic	-20663	ENSG00000125571	IL37	interleukin 37	cg03340266_BC11	21.5941	6.40401	0.000825344	0.022754
chr16	Intron (uc010vpb.2/9780, intron 1 of 50)	13771	ENSG00000103335	PIEZO1	piezo type mechanosensitive ion channel component 1	cg21946568_TC21	-5.24732	1.55661	0.000828163	0.0228178
chr17	3' UTR	11418	ENSG00000126353	CCR7	C-C motif chemokine receptor 7	cg22525021_BC21	-8.45175	2.50737	0.00082885	0.0228229
chr7	3' UTR	-28069	ENSG00000243836	WDR86-AS1	WDR86 antisense RNA 1	cg11911256_BC21	-8.2001	2.43289	0.000829534	0.0228278
chr9	Intron (uc011lrs.2/9414, intron 2 of 21)	13393	ENSG00000119139	TJP2	tight junction protein 2	cg13726786_BC21	10.4312	3.09701	0.000836497	0.0229859
chr14	Promoter (1-2kb)	1423	ENSG00000129521	EGLN3	egl-9 family hypoxia inducible factor 3	cg19363968_TC21	3.23916	0.961732	0.000836802	0.0229859
chr17	Promoter (<=1kb)	-32	ENSG00000168517	HEXIM2	HEXIM P-TEFb complex subunit 2	cg22598434_TC21	-13.7188	4.07293	0.000836111	0.0229859
chr6	Promoter (1-2kb)	1890	ENSG00000240065	PSMB9	proteasome 20S subunit beta 9	cg09381179_BC21	18.4604	5.48176	0.000838117	0.0229934
chr12	Intron (uc001uej.1/57605, intron 1 of 24)	-5267	ENSG00000251497	PITPNM2-AS1	PITPNM2 antisense RNA 1	cg18252183_TC21	-22.7276	6.74922	0.000838599	0.0229934
chr1	Intron (uc001dzg.3/3749, intron 3 of 3)	18945	ENSG00000116396	KCNC4	potassium voltage-gated channel subfamily C member 4	cg18503070_BC21	12.0514	3.57871	0.000838356	0.0229934
chr6	Promoter (<=1kb)	119	ENSG00000185130	H2BC13	H2B clustered histone 13	cg09324838_TC15	13.599	4.03864	0.000839238	0.022997
chr5	Promoter (<=1kb)	-485	ENSG00000132912	DCTN4	dynactin subunit 4	cg08710142_BC21	-17.4267	5.17591	0.000840223	0.0230101
chr2	Distal Intergenic	-16720	ENSG00000115718	PROC	protein C, inactivator of coagulation factors Va and VIIIa	cg03465810_TC21	11.9909	3.56202	0.000841862	0.0230237
chr19	Distal Intergenic	-10309	ENSG00000130876	SLC7A10	solute carrier family 7 member 10	cg24410312_TC21	13.1438	3.90443	0.000841674	0.0230237
chr9	Promoter (<=1kb)	678	ENSG00000119408	NEK6	NIMA related kinase 6	cg14230392_TC21	13.6411	4.05237	0.000842242	0.0230237
chr20	3' UTR	3470	ENSG00000243509	TNFRSF6B	TNF receptor superfamily member 6b	cg25581323_TC21	19.5097	5.79624	0.000843065	0.0230322
chr17	Intron (uc002jyt.1/57521, intron 18 of 33)	-56908	ENSG00000141564	RPTOR	regulatory associated protein of MTOR complex 1	cg23069482_BC21	5.67392	1.68587	0.000844127	0.0230474
chr6	Promoter (<=1kb)	-14	ENSG00000234745	HLA-B	major histocompatibility complex, class I, B	cg09363408_BC11	-0.798931	0.237398	0.000844742	0.0230503
chr12	Intron (uc001udg.1/9026, intron 7 of 17)	-3427	ENSG00000130787	HIP1R	huntingtin interacting protein 1 related	cg18247997_BC21	10.5703	3.14196	0.000848078	0.0231134
chr14	Promoter (<=1kb)	483	ENSG00000100918	REC8	REC8 meiotic recombination protein	cg19295519_TC21	-7.02693	2.08863	0.00084766	0.0231134
chr19	Intron (uc002lrk.4/22904, intron 1 of 31)	18860	ENSG00000064932	SBNO2	strawberry notch homolog 2	cg23866835_TC21	-12.6112	3.74915	0.000849528	0.0231391
chr10	Distal Intergenic	-3205	ENSG00000170525	PFKFB3	6-phosphofructo-2-kinase/fructose-2,6-biphosphatase 3	cg14608618_BC21	11.1257	3.30876	0.000853268	0.0232269
chr20	Distal Intergenic	-29663	ENSG00000171940	ZNF217	zinc finger protein 217	cg25420865_TC21	11.9342	3.55141	0.000859578	0.0233846
chr6	Promoter (<=1kb)	-897	ENSG00000112763	BTN2A1	butyrophilin subfamily 2 member A1	cg09307428_BC21	31.2292	9.29379	0.000860141	0.0233859
chr12	Promoter (1-2kb)	1320	ENSG00000135426	TESPA1	thymocyte expressed, positive selection associated 1	cg17656056_BC21	11.59	3.44978	0.000861916	0.0234201
chr12	Promoter (<=1kb)	-456	ENSG00000111328	CDK2AP1	cyclin dependent kinase 2 associated protein 1	cg18255252_BC11	-4.82146	1.43551	0.000864692	0.0234779
chr6	Intron (uc003ncf.3/63971, intron 4 of 37)	-28789	ENSG00000137177	KIF13A	kinesin family member 13A	cg09230620_TC21	18.9881	5.65359	0.000865079	0.0234779
chr4	Promoter (<=1kb)	-496	ENSG00000109320	NFKB1	nuclear factor kappa B subunit 1	cg06898640_TC21	-7.81911	2.3283	0.000865982	0.0234883
chr1	Distal Intergenic	-39539	ENSG00000157978	LDLRAP1	low density lipoprotein receptor adaptor protein 1	cg00437461_TC21	-19.3121	5.75136	0.000867409	0.023513
chr1	Promoter (1-2kb)	1812	ENSG00000134243	SORT1	sortilin 1	cg01181872_TC21	7.09596	2.11362	0.000869161	0.0235323
chr9	Intron (uc004coa.3/79813, intron 3 of 15)	-17887	ENSG00000181090	EHMT1	euchromatic histone lysine methyltransferase 1	cg14514123_TC21	11.7973	3.51398	0.000869143	0.0235323
chr10	Distal Intergenic	9441	ENSG00000178363	CALML3	calmodulin like 3	cg14598797_TC21	13.4368	4.00336	0.000871785	0.0235892
chr19	Intron (uc002lrk.4/22904, intron 1 of 31)	18194	ENSG00000064932	SBNO2	strawberry notch homolog 2	cg23866852_BC21	-16.568	4.93807	0.000875583	0.0236779
chr16	3' UTR	6720	ENSG00000166816	LDHD	lactate dehydrogenase D	cg21742311_TC21	-10.3227	3.07723	0.000877471	0.0237147
chr3	Intron (uc003etw.3/253461, intron 7 of 7)	9472	ENSG00000177311	ZBTB38	zinc finger and BTB domain containing 38	cg05606279_TC21	-5.82619	1.73808	0.000885052	0.0239054
chr12	Promoter (<=1kb)	-313	ENSG00000181852	RNF41	ring finger protein 41	cg17668910_BC11	-3.61937	1.07992	0.000886828	0.0239106
chr6	Promoter (<=1kb)	652	ENSG00000111846	GCNT2	glucosaminyl (N-acetyl) transferase 2 (I blood group)	cg09150474_TC21	-4.75878	1.4198	0.000886125	0.0239106
chr17	Distal Intergenic	14097	ENSG00000257008	GPR142	G protein-coupled receptor 142	cg22930508_BC21	15.2009	4.53541	0.000886545	0.0239106
chr6	Promoter (<=1kb)	793	ENSG00000111846	GCNT2	glucosaminyl (N-acetyl) transferase 2 (I blood group)	cg09150475_BC21	-3.97608	1.18657	0.000888711	0.0239471
chr20	Promoter (<=1kb)	-109	ENSG00000125520	SLC2A4RG	SLC2A4 regulator	cg25582584_BC21	-6.92243	2.06663	0.000892688	0.0240257
chr22	Intron (uc003bgg.1/2192, intron 14 of 14)	48965	ENSG00000077942	FBLN1	fibulin 1	cg26456990_TC21	11.4207	3.40951	0.000892589	0.0240257
chr17	Promoter (<=1kb)	-476	ENSG00000189159	JPT1	Jupiter microtubule associated homolog 1	cg22945332_TC21	17.4729	5.21805	0.000896048	0.0241018
chr6	Promoter (<=1kb)	119	ENSG00000185130	H2BC13	H2B clustered histone 13	cg09324838_TC13	13.4411	4.01479	0.000898104	0.0241355
chr1	Distal Intergenic	24022	ENSG00000197241	SLC2A7	solute carrier family 2 member 7	cg00182855_BC11	17.4997	5.2272	0.000898366	0.0241355
chr12	Promoter (1-2kb)	-1519	ENSG00000065357	DGKA	diacylglycerol kinase alpha	cg17664054_TC21	-15.0888	4.50747	0.000899304	0.0241394
chr14	Distal Intergenic	78041	ENSG00000119669	IRF2BPL	interferon regulatory factor 2 binding protein like	cg19731522_BC21	23.3194	6.96636	0.00089958	0.0241394
chr14	Promoter (<=1kb)	325	ENSG00000100918	REC8	REC8 meiotic recombination protein	cg19295517_BC21	-5.86904	1.75348	0.000900717	0.0241556
chr1	Intron (uc010obo.2/23207, intron 1 of 19)	18988	ENSG00000116786	PLEKHM2	pleckstrin homology and RUN domain containing M2	cg00287637_BC21	21.1346	6.31541	0.000902478	0.0241742
chr8	Intron (uc003ykf.3/83988, intron 1 of 7)	56205	ENSG00000104490	NCALD	neurocalcin delta	cg12926752_TC21	8.32402	2.48731	0.000902229	0.0241742
chr4	Promoter (<=1kb)	792	NA	NOP14-AS1	NOP14 antisense RNA 1	cg06139580_TC21	17.0984	5.10971	0.00090331	0.0241822
chr3	Promoter (<=1kb)	-631	ENSG00000168237	GLYCTK	glycerate kinase	cg04921126_TC21	20.0577	5.9948	0.00090459	0.0242022
chr5	Distal Intergenic	-113612	ENSG00000145777	TSLP	thymic stromal lymphopoietin	cg08377625_TC21	-7.41583	2.21659	0.000905355	0.0242084
chr6	Promoter (<=1kb)	358	ENSG00000137331	IER3	immediate early response 3	cg09355732_BC11	5.64877	1.68885	0.000908106	0.0242247
chr6	Promoter (<=1kb)	404	ENSG00000204396	VWA7	von Willebrand factor A domain containing 7	cg09369034_TC21	-4.60306	1.37621	0.000908071	0.0242247
chr19	Intron (uc002pgc.3/10055, intron 6 of 8)	45910	ENSG00000142230	SAE1	SUMO1 activating enzyme subunit 1	cg24644104_TC21	-11.7996	3.52772	0.00090779	0.0242247
chr12	Intron (uc001tdc.3/10154, intron 2 of 30)	25149	ENSG00000136040	PLXNC1	plexin C1	cg17929380_BC21	-7.17646	2.14559	0.000908066	0.0242247
chr19	Intron (uc002mbo.3/29128, intron 2 of 17)	5974	ENSG00000276043	UHRF1	ubiquitin like with PHD and ring finger domains 1	cg23987457_TC21	-9.44575	2.82478	0.000910799	0.0242823
chr10	Intron (uc001kin.3/26509, intron 1 of 53)	19240	ENSG00000138119	MYOF	myoferlin	cg15401087_TC21	4.62393	1.38291	0.000911671	0.0242912
chr6	Distal Intergenic	-16381	ENSG00000198937	CCDC167	coiled-coil domain containing 167	cg09446054_BC21	-11.8817	3.55393	0.000912786	0.0243066
chr11	Distal Intergenic	35096	ENSG00000158636	EMSY	EMSY transcriptional repressor, BRCA2 interacting	cg16648432_BC21	10.5909	3.16818	0.000914003	0.0243247
chr9	Exon (uc010mvf.3/3371, exon 18 of 25)	54939	ENSG00000041982	TNC	tenascin C	cg14149436_BC11	7.55964	2.26224	0.000917912	0.0243946
chr18	Promoter (2-3kb)	2697	ENSG00000141682	PMAIP1	phorbol-12-myristate-13-acetate-induced protein 1	cg23627409_BC21	9.0672	2.71346	0.000918243	0.0243946
chr4	Promoter (<=1kb)	-599	ENSG00000109320	NFKB1	nuclear factor kappa B subunit 1	cg06898639_BC21	-9.54356	2.85578	0.000917356	0.0243946
chr5	Promoter (<=1kb)	-465	ENSG00000131435	PDLIM4	PDZ and LIM domain 4	cg08523205_TC21	10.9735	3.28528	0.000922595	0.0244958
chr11	Promoter (1-2kb)	1278	ENSG00000175602	CCDC85B	coiled-coil domain containing 85B	cg16484763_BC21	9.21976	2.7606	0.000924035	0.0245197
chr9	Promoter (1-2kb)	1077	ENSG00000147854	UHRF2	ubiquitin like with PHD and ring finger domains 2	cg13379785_TC21	17.6832	5.29847	0.00093164	0.024707
chr6	Promoter (<=1kb)	115	ENSG00000204257	HLA-DMA	major histocompatibility complex, class II, DM alpha	cg03520342_BC21	-3.73101	1.11853	0.000937503	0.0248334
chr19	Promoter (2-3kb)	2092	NA	MIR23AHG	miR-23a/27a/24-2 cluster host gene	cg24170660_TC21	23.4732	7.03714	0.000937501	0.0248334
chr13	Promoter (<=1kb)	-677	ENSG00000152484	USP12	ubiquitin specific peptidase 12	cg18538272_BC21	-7.19015	2.15615	0.00094045	0.0248906
chr1	Intron (uc001bjq.3/864, intron 3 of 4)	19102	ENSG00000020633	RUNX3	RUNX family transcription factor 3	cg00428856_BC21	-12.796	3.83731	0.00094076	0.0248906
chr10	Intron (uc001kpb.3/84795, intron 4 of 14)	7076	ENSG00000119943	PYROXD2	pyridine nucleotide-disulphide oxidoreductase domain 2	cg15451165_TC21	11.4617	3.43865	0.000945498	0.0250013
chr1	Promoter (<=1kb)	-194	ENSG00000136631	VPS45	vacuolar protein sorting 45 homolog	cg01388856_TC11	-4.45822	1.33764	0.000946483	0.0250128
chr12	Promoter (2-3kb)	-2419	ENSG00000135426	TESPA1	thymocyte expressed, positive selection associated 1	cg17656025_BC21	12.4648	3.74131	0.000950525	0.0250903
chr1	Intron (uc001gei.4/919, intron 1 of 7)	51432	ENSG00000198821	CD247	CD247 molecule	cg01569281_BC21	-9.00521	2.70283	0.000950185	0.0250903
chr9	Intron (uc004cfa.1/6256, intron 2 of 2)	11105	ENSG00000263897	MIR4669	microRNA 4669	cg14419454_BC21	-10.0721	3.02342	0.000951563	0.0251014
chr16	Intron (uc002doq.2/50615, intron 1 of 8)	3376	ENSG00000103522	IL21R	interleukin 21 receptor	cg21318191_BC21	-10.6547	3.19845	0.000952052	0.0251014
chr17	Intron (uc031qxw.1/23293, intron 2 of 6)	4999	ENSG00000070366	SMG6	SMG6 nonsense mediated mRNA decay factor	cg22035510_BC21	17.1363	5.1447	0.000953141	0.0251155
chr1	Intron (uc001etm.2/10903, intron 11 of 16)	-3368	ENSG00000143368	SF3B4	splicing factor 3b subunit 4	cg01387433_BC21	12.9567	3.89213	0.0009596	0.0251831
chr6	Promoter (1-2kb)	1091	ENSG00000137288	UQCC2	ubiquinol-cytochrome c reductase complex assembly factor 2	cg09392535_BC21	14.3917	4.32238	0.000957447	0.0251831
chr16	3' UTR	7069	ENSG00000166816	LDHD	lactate dehydrogenase D	cg21742305_TC21	-9.67173	2.9048	0.000957501	0.0251831
chr19	Distal Intergenic	-5123	ENSG00000116032	GRIN3B	glutamate ionotropic receptor NMDA type subunit 3B	cg23860032_TC21	-10.3853	3.11951	0.000958863	0.0251831
chr19	Intron (uc002mqk.4/3949, intron 1 of 17)	5686	ENSG00000130164	LDLR	low density lipoprotein receptor	cg24116967_BC21	-6.09474	1.83048	0.000957415	0.0251831
chr19	Intron (uc021uxy.2/259307, intron 2 of 9)	-14962	ENSG00000104951	IL4I1	interleukin 4 induced 1	cg24707428_TC21	10.1331	3.04361	0.000958426	0.0251831
chr3	Promoter (<=1kb)	943	ENSG00000173230	GOLGB1	golgin B1	cg05418057_TC21	-12.0296	3.61364	0.0009596	0.0251831
chr18	Distal Intergenic	-93959	ENSG00000074657	ZNF532	zinc finger protein 532	cg23614354_TC21	9.67885	2.90796	0.00096143	0.0252165
chr12	Promoter (1-2kb)	1555	ENSG00000065357	DGKA	diacylglycerol kinase alpha	cg17664140_BC21	17.2313	5.17739	0.000962165	0.0252212
chr17	Promoter (2-3kb)	2366	ENSG00000132361	CLUH	clustered mitochondria homolog	cg22047219_TC21	9.44538	2.83923	0.000966973	0.0253326
chr1	Promoter (1-2kb)	1485	ENSG00000162522	KIAA1522	KIAA1522	cg00545411_BC21	21.9476	6.59877	0.000969442	0.025381
chr4	Distal Intergenic	30329	ENSG00000174123	TLR10	toll like receptor 10	cg06463099_BC21	14.1419	4.2521	0.000969944	0.025381
chr2	Promoter (1-2kb)	-1156	ENSG00000144445	KANSL1L	KAT8 regulatory NSL complex subunit 1 like	cg04087475_BC21	10.5097	3.16035	0.000971212	0.0253995
chr14	Intron (uc001ybe.2/3705, intron 3 of 10)	7402	ENSG00000258730	ITPK1-AS1	ITPK1 antisense RNA 1	cg19871445_BC21	-10.6639	3.20798	0.00097568	0.0255017
chr2	Promoter (<=1kb)	570	ENSG00000247626	MARS2	methionyl-tRNA synthetase 2, mitochondrial	cg03980683_BC21	11.1171	3.34491	0.000977672	0.025539
chr10	Intron (uc001kwf.4/54838, intron 1 of 3)	19367	ENSG00000166272	WBP1L	WW domain binding protein 1 like	cg15505510_TC21	12.7991	3.85181	0.000980072	0.0255869
chr1	Promoter (1-2kb)	1473	ENSG00000188910	GJB3	gap junction protein beta 3	cg00567795_BC21	18.4477	5.55337	0.000983432	0.0256599
chr4	Distal Intergenic	29934	ENSG00000174123	TLR10	toll like receptor 10	cg06463105_TC21	11.2958	3.40117	0.000985961	0.0257021
chr1	Intron (uc001gei.4/919, intron 1 of 7)	51018	ENSG00000198821	CD247	CD247 molecule	cg01569290_BC21	-8.78339	2.64473	0.000986185	0.0257021
chr9	Intron (uc010mvf.3/3371, intron 17 of 24)	54799	ENSG00000041982	TNC	tenascin C	cg14149441_BC11	10.2185	3.07736	0.000988086	0.025703
chr1	Intron (uc031prk.1/5788, intron 3 of 3)	53844	ENSG00000081237	PTPRC	protein tyrosine phosphatase receptor type C	cg01788745_TC11	-4.36495	1.31452	0.000987976	0.025703
chr1	Promoter (<=1kb)	-818	ENSG00000117676	RPS6KA1	ribosomal protein S6 kinase A1	cg03545620_BC21	12.2321	3.68383	0.000988235	0.025703
chr2	Distal Intergenic	39618	ENSG00000115165	CYTIP	cytohesin 1 interacting protein	cg03694081_BC21	-18.082	5.44592	0.000988939	0.025703
chr19	Intron (uc002mbq.4/23030, intron 11 of 22)	60157	ENSG00000127663	KDM4B	lysine demethylase 4B	cg23993777_BC21	-7.61291	2.29287	0.000989057	0.025703
chr2	Promoter (2-3kb)	2255	ENSG00000115594	IL1R1	interleukin 1 receptor type 1	cg03240960_BC21	-15.2991	4.60945	0.000993086	0.0257929
chr4	Distal Intergenic	-61424	ENSG00000249464	LINC01091	long intergenic non-protein coding RNA 1091	cg07037399_BC21	7.45244	2.24551	0.00099399	0.0258016
chr2	Intron (uc010fix.3/3554, intron 1 of 11)	-28247	ENSG00000115594	IL1R1	interleukin 1 receptor type 1	cg03240482_TC21	7.77049	2.34279	0.00100114	0.0259424
chr12	Distal Intergenic	-3671	ENSG00000130787	HIP1R	huntingtin interacting protein 1 related	cg18247373_TC21	13.1306	3.95876	0.00100088	0.0259424
chr9	Distal Intergenic	-8845	ENSG00000099219	ERMP1	endoplasmic reticulum metallopeptidase 1	cg13375469_TC21	-9.47353	2.85601	0.00100011	0.0259424
chr6	Promoter (<=1kb)	489	ENSG00000265565	MIR3143	microRNA 3143	cg09314397_TC21	8.65408	2.60938	0.00100196	0.0259489
chr2	Promoter (1-2kb)	-1649	ENSG00000144381	HSPD1	heat shock protein family D (Hsp60) member 1	cg03978470_BC21	13.4056	4.04235	0.00100281	0.0259515
chr7	Exon (uc011kwc.1/54892, exon 6 of 15)	8104	ENSG00000146918	NCAPG2	non-SMC condensin II complex subunit G2	cg12027482_BC21	18.436	5.55969	0.00100378	0.0259515
chr12	Intron (uc001tdc.3/10154, intron 4 of 30)	-46342	ENSG00000136040	PLXNC1	plexin C1	cg17929707_BC21	-8.88201	2.67852	0.00100376	0.0259515
chr6	Promoter (<=1kb)	365	ENSG00000168394	TAP1	transporter 1, ATP binding cassette subfamily B member	cg26686999_BC11	4.78746	1.44385	0.0010046	0.0259522
chr2	Intron (uc002uuo.4/130132, intron 7 of 8)	76369	ENSG00000162944	RFTN2	raftlin family member 2	cg03979696_TC21	-7.22279	2.17838	0.00100495	0.0259522
chr10	Intron (uc001kvw.2/51684, intron 8 of 9)	7750	ENSG00000107882	SUFU	SUFU negative regulator of hedgehog signaling	cg15502288_TC21	12.5754	3.79361	0.00100769	0.0260082
chr6	Exon (uc021ywr.1/3710, exon 57 of 58)	16803	ENSG00000137288	UQCC2	ubiquinol-cytochrome c reductase complex assembly factor 2	cg09392302_TC21	12.8303	3.87079	0.00100849	0.0260139
chr6	Promoter (<=1kb)	305	ENSG00000278637	H4C1	H4 clustered histone 1	cg09301378_BC21	10.4765	3.16139	0.00101112	0.0260522
chr6	Distal Intergenic	-3553	ENSG00000204644	ZFP57	ZFP57 zinc finger protein	cg09343983_BC21	-1.9202	0.579416	0.00101067	0.0260522
chr10	Promoter (<=1kb)	-944	ENSG00000062650	WAPL	WAPL cohesin release factor	cg15343601_TC21	11.1204	3.35639	0.00101361	0.0260878
chr11	Intron (uc009yzk.2/5049, intron 5 of 5)	-6121	ENSG00000149577	SIDT2	SID1 transmembrane family member 2	cg16942390_TC21	11.8114	3.56497	0.00101365	0.0260878
chr12	Distal Intergenic	123108	ENSG00000123096	SSPN	sarcospan	cg17401360_BC21	7.72983	2.33346	0.00101571	0.0261258
chr6	Intron (uc003pnw.3/60468, intron 2 of 6)	112030	ENSG00000112182	BACH2	BTB domain and CNC homolog 2	cg09818311_BC21	-10.7844	3.25573	0.0010163	0.0261263
chr6	Promoter (<=1kb)	-169	ENSG00000232810	TNF	tumor necrosis factor	cg09365969_BC11	4.93009	1.48855	0.00101782	0.0261504
chr12	Promoter (1-2kb)	1104	ENSG00000139722	VPS37B	VPS37B subunit of ESCRT-I	cg18248841_BC21	-4.59601	1.38795	0.00102005	0.0261928
chr11	Distal Intergenic	-57004	ENSG00000110448	CD5	CD5 molecule	cg16396097_TC11	-13.1471	3.97071	0.00102131	0.0262104
chr17	Distal Intergenic	-5160	ENSG00000131759	RARA	retinoic acid receptor alpha	cg22520928_BC21	-12.2852	3.71064	0.00102208	0.0262153
chr6	Promoter (<=1kb)	99	ENSG00000278588	H2BC10	H2B clustered histone 10	cg09305380_BC12	14.0676	4.25001	0.00102488	0.0262424
chr12	Promoter (1-2kb)	-1754	ENSG00000166888	STAT6	signal transducer and activator of transcription 6	cg17681393_BC21	16.9216	5.11182	0.00102388	0.0262424
chr12	Promoter (<=1kb)	-491	ENSG00000111328	CDK2AP1	cyclin dependent kinase 2 associated protein 1	cg18255254_TC21	-4.96959	1.50134	0.00102459	0.0262424
chr21	Intron (uc002yxf.3/2114, intron 3 of 10)	5006	ENSG00000157557	ETS2	ETS proto-oncogene 2, transcription factor	cg25860356_BC21	-9.15171	2.76533	0.0010269	0.0262794
chr10	Distal Intergenic	9439	ENSG00000178363	CALML3	calmodulin like 3	cg14598796_BC21	7.64665	2.31194	0.001034	0.0264321
chr16	Intron (uc002dan.4/23274, intron 9 of 20)	43539	ENSG00000038532	CLEC16A	C-type lectin domain containing 16A	cg21129313_TC21	-6.38937	1.93181	0.00103403	0.0264321
chr11	Distal Intergenic	-97970	ENSG00000026508	CD44	CD44 molecule (Indian blood group)	cg16198620_TC21	9.68054	2.92733	0.00103578	0.0264617
chr11	Intron (uc001pyi.4/84959, intron 11 of 13)	-34503	ENSG00000109943	CRTAM	cytotoxic and regulatory T cell molecule	cg17011670_TC21	-20.6992	6.26005	0.00103724	0.026484
chr6	Promoter (<=1kb)	-561	ENSG00000170915	PAQR8	progestin and adipoQ receptor family member 8	cg09578340_TC21	9.90661	2.99657	0.00103927	0.0265167
chr17	Intron (uc002huw.3/1236, intron 1 of 2)	4670	ENSG00000126353	CCR7	C-C motif chemokine receptor 7	cg22525148_TC21	11.8441	3.58274	0.00103969	0.0265167
chr5	Promoter (<=1kb)	694	ENSG00000131437	KIF3A	kinesin family member 3A	cg08528360_BC21	17.6727	5.34639	0.00104092	0.026531
chr14	Promoter (<=1kb)	-734	ENSG00000233208	LINC00642	long intergenic non-protein coding RNA 642	cg19837299_TC21	6.40201	1.93688	0.00104168	0.026531
chr4	Distal Intergenic	51838	ENSG00000174123	TLR10	toll like receptor 10	cg06462896_BC21	8.23737	2.49222	0.00104201	0.026531
chr12	Promoter (<=1kb)	-450	ENSG00000161800	RACGAP1	Rac GTPase activating protein 1	cg17591610_TC21	14.3834	4.35234	0.00104369	0.026559
chr2	Intron (uc010fcy.1/uc010fcy.1, intron 1 of 9)	-4732	ENSG00000198369	SPRED2	sprouty related EVH1 domain containing 2	cg02925455_BC21	11.8932	3.60051	0.00104938	0.0266887
chr9	Intron (uc004bof.3/10783, intron 1 of 9)	-5814	ENSG00000119408	NEK6	NIMA related kinase 6	cg14230257_BC21	-11.6777	3.53553	0.00105017	0.026694
chr18	Distal Intergenic	89882	ENSG00000172175	MALT1	MALT1 paracaspase	cg23614216_BC21	7.20576	2.18205	0.00105268	0.0267126
chr20	Intron (uc031ruk.1/56937, intron 1 of 3)	5196	ENSG00000124225	PMEPA1	prostate transmembrane protein, androgen induced 1	cg25466822_BC21	11.2704	3.41278	0.00105224	0.0267126
chr6	Promoter (<=1kb)	78	ENSG00000118503	TNFAIP3	TNF alpha induced protein 3	cg10150282_BC21	11.3599	3.43978	0.00105184	0.0267126
chr4	Promoter (<=1kb)	-898	ENSG00000109255	NMU	neuromedin U	cg06589137_TC21	19.872	6.01799	0.00105338	0.0267132
chr6	Promoter (1-2kb)	-1774	ENSG00000168477	TNXB	tenascin XB	cg09374508_BC21	20.2524	6.13376	0.00105447	0.0267132
chr17	Intron (uc002jjn.3/23580, intron 1 of 1)	23650	ENSG00000179604	CDC42EP4	CDC42 effector protein 4	cg22912642_TC21	10.009	3.03131	0.00105414	0.0267132
chr19	Promoter (<=1kb)	526	ENSG00000104894	CD37	CD37 molecule	cg24692141_TC21	-12.835	3.88824	0.00105745	0.0267738
chr20	Distal Intergenic	4625	ENSG00000172216	CEBPB	CCAAT enhancer binding protein beta	cg25376049_BC21	15.2431	4.61828	0.00105884	0.0267939
chr15	Promoter (<=1kb)	402	ENSG00000104147	OIP5	Opa interacting protein 5	cg20292998_BC11	-3.74684	1.13527	0.00105965	0.0267994
chr7	Promoter (<=1kb)	857	ENSG00000198286	CARD11	caspase recruitment domain family member 11	cg10579523_TC21	-9.90913	3.00319	0.00106277	0.0268365
chr12	Intron (uc001udg.1/9026, intron 7 of 17)	-3697	ENSG00000130787	HIP1R	huntingtin interacting protein 1 related	cg18247996_TC21	-18.7828	5.69261	0.00106289	0.0268365
chr14	5' UTR	-20457	ENSG00000166126	AMN	amnion associated transmembrane protein	cg20002233_TC21	-9.1473	2.77215	0.0010621	0.0268365
chr22	Exon (uc003avj.3/1454, exon 7 of 11)	18596	ENSG00000213923	CSNK1E	casein kinase 1 epsilon	cg26325471_TC21	13.2066	4.00446	0.00106846	0.0269621
chr18	Promoter (1-2kb)	1448	ENSG00000176014	TUBB6	tubulin beta 6 class V	cg23263610_BC21	8.0284	2.43448	0.00106919	0.0269656
chr7	Promoter (<=1kb)	-149	ENSG00000135272	MDFIC	MyoD family inhibitor domain containing	cg23468130_TC21	11.1497	3.38114	0.00106983	0.0269666
chr12	Promoter (<=1kb)	475	ENSG00000111679	PTPN6	protein tyrosine phosphatase non-receptor type 6	cg17241643_BC21	-9.36616	2.84046	0.00107058	0.0269704
chr8	Promoter (1-2kb)	-1174	ENSG00000147676	MAL2	mal, T cell differentiation protein 2	cg13037150_TC21	-5.43526	1.64848	0.00107157	0.0269804
chr17	Intron (uc002iiw.1/9020, intron 1 of 16)	4923	ENSG00000006062	MAP3K14	mitogen-activated protein kinase kinase kinase 14	cg22601327_BC21	-14.6695	4.44939	0.00107224	0.0269824
chr17	Intron (uc002kfx.1/6904, intron 13 of 24)	-20491	ENSG00000141556	TBCD	tubulin folding cofactor D	cg23129923_BC21	8.01503	2.43156	0.00107488	0.0270338
chr2	Distal Intergenic	44974	ENSG00000162924	REL	REL proto-oncogene, NF-kB subunit	cg02880345_BO11	10.5293	3.19449	0.00107554	0.0270353
chr12	Intron (uc001tst.3/217, intron 1 of 12)	9039	ENSG00000111275	ALDH2	aldehyde dehydrogenase 2 family member	cg18099968_TC21	14.3466	4.35387	0.00107906	0.0271087
chr20	Intron (uc011abc.2/51750, intron 14 of 31)	-6076	ENSG00000026036	RTEL1-TNFRSF6B	RTEL1-TNFRSF6B readthrough (NMD candidate)	cg25580774_TC11	-9.37965	2.8469	0.0010807	0.0271247
chr1	Intron (uc001apd.3/473, intron 2 of 12)	43479	ENSG00000162426	SLC45A1	solute carrier family 45 member 1	cg00174499_BC21	12.182	3.69752	0.00108089	0.0271247
chr8	Promoter (1-2kb)	-1644	ENSG00000204839	MROH6	maestro heat like repeat family member 6	cg13282825_TC21	-11.7398	3.5647	0.00108568	0.0272204
chr17	Intron (uc002jyt.1/57521, intron 18 of 33)	-57537	ENSG00000141564	RPTOR	regulatory associated protein of MTOR complex 1	cg23069457_BC21	2.64929	0.804449	0.00108591	0.0272204
chr9	Distal Intergenic	-36657	ENSG00000119408	NEK6	NIMA related kinase 6	cg14228993_BC21	11.672	3.54502	0.00108883	0.0272784
chr6	Promoter (<=1kb)	411	ENSG00000187837	H1-2	H1.2 linker histone, cluster member	cg09301982_TC21	-11.1799	3.39719	0.00109481	0.0274132
chr6	Distal Intergenic	-109179	ENSG00000232040	ZBED9	zinc finger BED-type containing 9	cg09333989_TC21	2.96845	0.902096	0.00109604	0.0274288
chr11	Distal Intergenic	-13264	ENSG00000160683	CXCR5	C-X-C motif chemokine receptor 5	cg16965451_BC21	4.54368	1.38111	0.00109879	0.0274825
chr2	Promoter (<=1kb)	8	ENSG00000168758	SEMA4C	semaphorin 4C	cg03183263_TC21	23.8409	7.2499	0.00110428	0.0275917
chr10	Distal Intergenic	9445	ENSG00000178363	CALML3	calmodulin like 3	cg14598798_BC21	12.064	3.66864	0.00110437	0.0275917
chr21	Intron (uc002zbm.3/5152, intron 4 of 19)	-22215	ENSG00000160191	PDE9A	phosphodiesterase 9A	cg25912966_TC21	12.7724	3.88517	0.00110794	0.0276656
chr17	3' UTR	6757	ENSG00000159842	ABR	ABR activator of RhoGEF and GTPase	cg22006190_BC21	10.0142	3.04642	0.00110908	0.0276786
chr1	Intron (uc021paf.1/3570, intron 3 of 6)	27828	ENSG00000160712	IL6R	interleukin 6 receptor	cg01442159_TC21	8.4084	2.55826	0.00111066	0.0277028
chr5	Promoter (1-2kb)	-1495	ENSG00000125347	IRF1	interferon regulatory factor 1	cg08526025_BC11	-7.77814	2.36729	0.00111489	0.0277625
chr15	Distal Intergenic	19434	ENSG00000137875	BCL2L10	BCL2 like 10	cg20393036_TC21	-8.22166	2.50222	0.00111461	0.0277625
chr3	Intron (uc003etw.3/253461, intron 7 of 7)	9545	ENSG00000177311	ZBTB38	zinc finger and BTB domain containing 38	cg05606280_TC21	-5.07334	1.54399	0.00111412	0.0277625
chr2	Distal Intergenic	13431	ENSG00000188011	RTP5	receptor transporter protein 5 (putative)	cg04437712_BC21	-5.61114	1.70803	0.00111689	0.0277972
chr12	Promoter (<=1kb)	-516	ENSG00000111328	CDK2AP1	cyclin dependent kinase 2 associated protein 1	cg18255257_BC21	-6.29601	1.91672	0.00111826	0.0278007
chr11	Distal Intergenic	37040	ENSG00000158636	EMSY	EMSY transcriptional repressor, BRCA2 interacting	cg16648472_BC21	-21.3436	6.49756	0.001118	0.0278007
chr1	Intron (uc001bjq.3/864, intron 2 of 4)	6483	ENSG00000020633	RUNX3	RUNX family transcription factor 3	cg00429102_BC11	-5.80137	1.76659	0.00112155	0.0278552
chr11	Distal Intergenic	228002	ENSG00000134954	ETS1	ETS proto-oncogene 1, transcription factor	cg17067530_BC21	-21.1664	6.44549	0.00112169	0.0278552
chr13	Promoter (1-2kb)	-1131	ENSG00000207719	MIR623	microRNA 623	cg19059483_BC21	11.7778	3.58862	0.00112913	0.0280095
chr12	Intron (uc001rqj.4/51564, intron 1 of 24)	-7169	ENSG00000061273	HDAC7	histone deacetylase 7	cg17560906_BC21	-15.0258	4.57814	0.00112877	0.0280095
chr15	Distal Intergenic	150886	ENSG00000259706	HSP90B2P	heat shock protein 90 beta family member 2, pseudogene	cg20885216_BC21	18.4814	5.63163	0.0011302	0.0280205
chr2	Intron (uc002uiw.3/uc002uiw.3, intron 2 of 3)	4361	ENSG00000115935	WIPF1	WAS/WASL interacting protein family member 1	cg09989631_BC21	-17.1163	5.21658	0.00113241	0.0280586
chr16	Intron (uc002dai.4/4261, intron 16 of 19)	23326	ENSG00000182108	DEXI	Dexi homolog	cg21128196_BC21	13.784	4.20115	0.00113298	0.0280586
chr10	Promoter (2-3kb)	-2281	ENSG00000119986	AVPI1	arginine vasopressin induced 1	cg15442700_TC21	16.6556	5.07719	0.001135	0.0280781
chr16	Intron (uc002doi.1/197370, intron 2 of 7)	-25090	ENSG00000245888	NSMCE1-DT	NSMCE1 divergent transcript	cg21315964_BC21	-12.8983	3.93166	0.00113439	0.0280781
chr4	Intron (uc003hdk.3/550112, intron 1 of 1)	12196	ENSG00000248049	UBA6-DT	UBA6 divergent transcript	cg06663879_BC21	24.3523	7.42493	0.00113767	0.0281288
chr12	Distal Intergenic	-8615	ENSG00000135426	TESPA1	thymocyte expressed, positive selection associated 1	cg17656135_TC21	9.35028	2.85168	0.0011413	0.0282031
chr17	Promoter (<=1kb)	-876	ENSG00000184922	FMNL1	formin like 1	cg22599816_TC21	-13.6923	4.17682	0.0011441	0.0282527
chr17	Intron (uc002jyt.1/57521, intron 18 of 33)	-57229	ENSG00000141564	RPTOR	regulatory associated protein of MTOR complex 1	cg23069466_TC21	4.62128	1.40977	0.00114455	0.0282527
chr10	Intron (uc010qfb.1/642819, intron 1 of 3)	15326	ENSG00000243660	ZNF487	zinc finger protein 487	cg14981500_TC21	-7.54546	2.30208	0.00114601	0.0282579
chr17	Promoter (1-2kb)	1713	ENSG00000126561	STAT5A	signal transducer and activator of transcription 5A	cg22547519_BC21	12.3565	3.76974	0.00114545	0.0282579
chr19	Intron (uc021uxy.2/259307, intron 2 of 9)	-14815	ENSG00000104951	IL4I1	interleukin 4 induced 1	cg24707426_TC21	17.7851	5.42672	0.00114739	0.0282765
chr12	Intron (uc001smx.3/23306, intron 4 of 7)	-13731	ENSG00000166866	MYO1A	myosin IA	cg17680173_TC21	9.68591	2.95708	0.00115463	0.0284394
chr9	Exon (uc004are.1/uc004are.1, exon 2 of 2)	-88127	NA	LOC100129316	uncharacterized LOC100129316	cg21241675_BC21	-11.2296	3.42886	0.00115652	0.0284705
chr12	Promoter (1-2kb)	-1126	ENSG00000064115	TM7SF3	transmembrane 7 superfamily member 3	cg17406824_TC21	18.1849	5.55354	0.00115875	0.0285098
chr19	Intron (uc002nmy.3/80714, intron 2 of 7)	30534	ENSG00000105717	PBX4	PBX homeobox 4	cg24292826_TC21	-24.7962	7.57457	0.00116212	0.0285772
chr5	Intron (uc003lww.3/8728, intron 8 of 22)	-8843	ENSG00000135074	ADAM19	ADAM metallopeptidase domain 19	cg08762914_BC21	5.61168	1.71531	0.00117046	0.0287425
chr10	3' UTR	29540	ENSG00000171206	TRIM8	tripartite motif containing 8	cg15503690_TC21	-14.833	4.53405	0.00117074	0.0287425
chr7	Promoter (1-2kb)	-1143	NA	JAZF1-AS1	JAZF1 antisense RNA 1	cg26102728_TC21	11.2631	3.44274	0.00117044	0.0287425
chr20	Intron (uc010zyt.2/140876, intron 1 of 21)	-9136	ENSG00000042062	RIPOR3	RIPOR family member 3	cg25383135_TC21	19.597	5.99164	0.00117372	0.0287999
chr14	Intron (uc001ybe.2/3705, intron 3 of 10)	7197	ENSG00000258730	ITPK1-AS1	ITPK1 antisense RNA 1	cg19871441_TC21	-8.26181	2.5262	0.0011748	0.028811
chr7	Distal Intergenic	-38654	ENSG00000105976	MET	MET proto-oncogene, receptor tyrosine kinase	cg11602597_BC21	12.6197	3.86044	0.00118078	0.0289418
chr3	Intron (uc021xiw.1/647323, intron 1 of 2)	11746	NA	DPPA2P3	developmental pluripotency associated 2 pseudogene 3	cg06005069_TC21	-15.3218	4.68791	0.00118328	0.0289781
chr17	Intron (uc002jyt.1/57521, intron 18 of 33)	-57246	ENSG00000141564	RPTOR	regulatory associated protein of MTOR complex 1	cg23069465_BC21	5.09212	1.55803	0.00118354	0.0289781
chr10	Intron (uc001kye.4/85450, intron 1 of 1)	9423	ENSG00000148841	ITPRIP	inositol 1,4,5-trisphosphate receptor interacting protein	cg15525199_TC21	16.3253	4.99625	0.00118678	0.0290419
chr1	Intron (uc001fyv.3/4720, intron 4 of 14)	3812	ENSG00000158864	NDUFS2	NADH:ubiquinone oxidoreductase core subunit S2	cg01519236_TC21	22.784	6.97453	0.00118991	0.0291027
chr9	Promoter (<=1kb)	-452	ENSG00000197070	ARRDC1	arrestin domain containing 1	cg14511822_TC21	14.4038	4.41121	0.00119593	0.0292342
chr14	Intron (uc001ygt.3/51466, intron 1 of 13)	13745	ENSG00000196405	EVL	Enah/Vasp-like	cg19952673_TC21	-9.28196	2.84297	0.00119751	0.0292569
chr4	Promoter (<=1kb)	-779	ENSG00000109320	NFKB1	nuclear factor kappa B subunit 1	cg06898638_BC21	-8.52959	2.61465	0.00120844	0.0294762
chr6	Promoter (1-2kb)	1227	ENSG00000111846	GCNT2	glucosaminyl (N-acetyl) transferase 2 (I blood group)	cg09150483_TC21	-3.03736	0.931045	0.00120808	0.0294762
chr17	Intron (uc002iiw.1/9020, intron 1 of 16)	-5261	ENSG00000006062	MAP3K14	mitogen-activated protein kinase kinase kinase 14	cg22601138_BC21	-16.2981	4.99556	0.00120728	0.0294762
chr13	Intron (uc001uxj.4/646982, intron 5 of 5)	27900	ENSG00000215483	LINC00598	long intergenic non-protein coding RNA 598	cg18650981_TC21	-22.3178	6.84225	0.00121035	0.029507
chr20	Promoter (<=1kb)	837	ENSG00000042062	RIPOR3	RIPOR family member 3	cg25383870_TC21	5.75016	1.76316	0.00121236	0.02954
chr17	Distal Intergenic	-19891	ENSG00000131746	TNS4	tensin 4	cg22524578_TC21	14.7985	4.53816	0.00121396	0.0295631
chr22	Intron (uc003bgg.1/2192, intron 14 of 14)	48937	ENSG00000077942	FBLN1	fibulin 1	cg26456989_TC21	10.6421	3.26403	0.00121591	0.0295949
chr20	Intron (uc002xyq.4/56937, intron 1 of 3)	-7684	ENSG00000124225	PMEPA1	prostate transmembrane protein, androgen induced 1	cg25467076_TC21	16.1172	4.94352	0.00121662	0.029596
chr6	Promoter (1-2kb)	-1369	ENSG00000135596	MICAL1	microtubule associated monooxygenase, calponin and LIM domain containing 1	cg09950465_TC21	12.1383	3.72357	0.00121835	0.0296222
chr13	Exon (uc001vjd.3/688, exon 2 of 4)	3119	ENSG00000102554	KLF5	KLF transcription factor 5	cg18877478_BC21	18.3552	5.63329	0.00122463	0.029759
chr9	Promoter (<=1kb)	411	ENSG00000106803	SEC61B	SEC61 translocon subunit beta	cg14015643_TC21	-13.9386	4.27858	0.00122711	0.0297874
chr19	Intron (uc002mbq.4/23030, intron 11 of 22)	60018	ENSG00000127663	KDM4B	lysine demethylase 4B	cg23993771_BC21	-5.26483	1.61605	0.00122676	0.0297874
chr7	Intron (uc003smv.3/84433, intron 1 of 24)	63354	ENSG00000198286	CARD11	caspase recruitment domain family member 11	cg08402433_BC21	-12.4395	3.81872	0.00122818	0.0297974
chr2	Distal Intergenic	-38418	ENSG00000138101	DTNB	dystrobrevin beta	cg02566804_BC21	-9.43692	2.89749	0.0012306	0.0298346
chr15	Intron (uc002aqj.3/4088, intron 5 of 8)	8914	ENSG00000166949	SMAD3	SMAD family member 3	cg20543701_BC21	14.4801	4.44608	0.00123103	0.0298346
chr22	Intron (uc003avj.3/1454, intron 7 of 10)	18646	ENSG00000213923	CSNK1E	casein kinase 1 epsilon	cg26325469_BC21	14.8711	4.56655	0.00123229	0.0298492
chr6	Promoter (<=1kb)	119	ENSG00000185130	H2BC13	H2B clustered histone 13	cg09324838_TC14	13.821	4.24465	0.00123406	0.029876
chr22	Distal Intergenic	21952	ENSG00000167074	TEF	TEF transcription factor, PAR bZIP family member	cg26378887_TC21	17.8836	5.49338	0.0012367	0.029924
chr8	Intron (uc010meq.1/57210, intron 1 of 7)	-11698	ENSG00000022567	SLC45A4	solute carrier family 45 member 4	cg13230366_BC21	7.01795	2.15588	0.00123761	0.02993
chr5	Promoter (<=1kb)	33	ENSG00000113525	IL5	interleukin 5	cg08526370_BC21	12.4553	3.82654	0.00123882	0.0299414
chr13	Promoter (1-2kb)	1018	ENSG00000125257	ABCC4	ATP binding cassette subfamily C member 4	cg19019897_BC21	8.21387	2.52359	0.0012394	0.0299414
chr8	Promoter (<=1kb)	693	ENSG00000104522	GFUS	GDP-L-fucose synthase	cg13284353_BC21	-12.7852	3.9288	0.001242	0.0299721
chr9	Promoter (2-3kb)	2135	ENSG00000056558	TRAF1	TNF receptor associated factor 1	cg14190476_BC21	14.3229	4.40129	0.00124188	0.0299721
chr11	Promoter (<=1kb)	686	ENSG00000185670	ZBTB3	zinc finger and BTB domain containing 3	cg16425873_TC21	-23.7749	7.30755	0.00124523	0.030007
chr14	Promoter (<=1kb)	-989	ENSG00000233208	LINC00642	long intergenic non-protein coding RNA 642	cg19837285_TC21	5.36053	1.64754	0.00124441	0.030007
chr16	Intron (uc002dan.4/23274, intron 3 of 20)	20650	ENSG00000038532	CLEC16A	C-type lectin domain containing 16A	cg21129001_TC21	10.3303	3.1752	0.00124543	0.030007
chr6	Promoter (1-2kb)	1278	ENSG00000137177	KIF13A	kinesin family member 13A	cg09231779_BC21	10.1302	3.11411	0.00124728	0.0300355
chr16	Intron (uc002doi.1/197370, intron 2 of 7)	-25129	ENSG00000245888	NSMCE1-DT	NSMCE1 divergent transcript	cg21315963_BC21	-9.24452	2.84214	0.0012487	0.0300538
chr12	Intron (uc001sgn.4/9840, intron 1 of 10)	-3609	ENSG00000135426	TESPA1	thymocyte expressed, positive selection associated 1	cg17656035_BC21	12.1022	3.72125	0.00125072	0.0300864
chr7	Promoter (1-2kb)	-1203	NA	JAZF1-AS1	JAZF1 antisense RNA 1	cg10814449_BC11	4.93631	1.51819	0.00125387	0.0301302
chr17	Promoter (2-3kb)	2349	ENSG00000132361	CLUH	clustered mitochondria homolog	cg22047220_TC21	7.07233	2.17508	0.00125351	0.0301302
chr1	Distal Intergenic	155597	ENSG00000120337	TNFSF18	TNF superfamily member 18	cg01608522_BC21	-6.45516	1.98642	0.00126162	0.0303004
chr19	Intron (uc002lrk.4/22904, intron 1 of 31)	19279	ENSG00000064932	SBNO2	strawberry notch homolog 2	cg23866812_BC11	-12.5549	3.86417	0.00126418	0.0303136
chr15	Promoter (<=1kb)	991	ENSG00000073417	PDE8A	phosphodiesterase 8A	cg20737079_TC21	11.2266	3.45534	0.00126415	0.0303136
chr20	Intron (uc010gij.1/7764, intron 1 of 3)	-5405	ENSG00000171940	ZNF217	zinc finger protein 217	cg25420050_TC21	-16.0231	4.93155	0.00126401	0.0303136
chr4	Distal Intergenic	-43927	ENSG00000154447	SH3RF1	SH3 domain containing ring finger 1	cg07350487_TC21	12.8729	3.9638	0.00127041	0.0304468
chr12	Distal Intergenic	8371	ENSG00000157837	SPPL3	signal peptide peptidase like 3	cg18209851_BC21	7.99219	2.46149	0.00127352	0.030489
chr19	Intron (uc002lrk.4/22904, intron 1 of 31)	18550	ENSG00000064932	SBNO2	strawberry notch homolog 2	cg23866844_TC21	-13.9501	4.29633	0.00127316	0.030489
chr3	Intron (uc003exe.3/25937, intron 1 of 5)	75857	ENSG00000018408	WWTR1	WW domain containing transcription regulator 1	cg05663214_BC21	-7.546	2.32435	0.00127526	0.0304984
chr20	Distal Intergenic	-27180	ENSG00000124222	STX16	syntaxin 16	cg25479973_TC21	10.2179	3.14731	0.00127505	0.0304984
chr7	Promoter (1-2kb)	-1839	ENSG00000199023	MIR339	microRNA 339	cg10523172_BC21	-11.3344	3.49158	0.00127657	0.0305137
chr14	Distal Intergenic	-26916	ENSG00000183484	GPR132	G protein-coupled receptor 132	cg20051361_BC21	-19.0219	5.86242	0.00128304	0.030643
chr11	Intron (uc001nsj.2/9415, intron 4 of 11)	19291	ENSG00000134824	FADS2	fatty acid desaturase 2	cg16410421_BC21	15.92	4.90655	0.00128333	0.030643
chr20	Promoter (<=1kb)	542	ENSG00000042062	RIPOR3	RIPOR family member 3	cg25383873_BC21	6.21443	1.91542	0.00128431	0.0306481
chr2	Intron (uc010eww.2/339789, intron 2 of 8)	14019	ENSG00000236790	LINC00299	long intergenic non-protein coding RNA 299	cg02391963_BC21	9.82031	3.02695	0.0012849	0.0306481
chr10	Promoter (<=1kb)	748	ENSG00000138175	ARL3	ADP ribosylation factor like GTPase 3	cg15504267_BC21	-7.5144	2.31677	0.00128849	0.0307177
chr17	Intron (uc002jyt.1/57521, intron 18 of 33)	-57516	ENSG00000141564	RPTOR	regulatory associated protein of MTOR complex 1	cg23069458_TC21	3.32639	1.02631	0.0012989	0.0309496
chr1	Promoter (1-2kb)	1270	ENSG00000143437	ARNT	aryl hydrocarbon receptor nuclear translocator	cg01400785_BC21	-10.3533	3.19509	0.00130211	0.031009
chr17	Intron (uc002jvw.3/9267, intron 1 of 12)	-9036	ENSG00000108669	CYTH1	cytohesin 1	cg23019128_BC21	-19.6723	6.07152	0.00130345	0.031009
chr6	Intron (uc003pnw.3/60468, intron 2 of 6)	185177	ENSG00000112182	BACH2	BTB domain and CNC homolog 2	cg09817766_BC21	-19.9176	6.14718	0.00130334	0.031009
chr5	Intron (uc003jfk.3/90268, intron 2 of 6)	11624	ENSG00000154124	OTULIN	OTU deubiquitinase with linear linkage specificity	cg07716318_TC21	-9.26077	2.85861	0.00130562	0.0310444
chr6	Intron (uc003ncd.2/9972, intron 1 of 21)	3435	ENSG00000124789	NUP153	nucleoporin 153	cg09228329_BC21	-11.489	3.54691	0.00130762	0.0310755
chr1	Intron (uc001dpu.3/1810, intron 1 of 2)	3789	ENSG00000117505	DR1	down-regulator of transcription 1	cg01074926_BC21	9.05139	2.79455	0.00130854	0.0310811
chr11	Intron (uc001otu.3/9828, intron 1 of 20)	-33862	ENSG00000054967	RELT	RELT TNF receptor	cg16612265_TC21	7.64665	2.36139	0.00131188	0.0311441
chr17	Promoter (1-2kb)	-1005	ENSG00000067191	CACNB1	calcium voltage-gated channel auxiliary subunit beta 1	cg22502190_TC11	-9.67291	2.98771	0.0013147	0.0311947
chr19	Promoter (<=1kb)	-907	ENSG00000088002	SULT2B1	sulfotransferase family 2B member 1	cg24673923_BC21	-3.91011	1.20787	0.00131642	0.0312192
chr6	Intron (uc003pnw.3/60468, intron 2 of 6)	111753	ENSG00000112182	BACH2	BTB domain and CNC homolog 2	cg09818314_TC21	-9.36163	2.89323	0.00132305	0.0313601
chr14	Promoter (<=1kb)	-445	NA	HIF1A-AS2	HIF1A antisense RNA 2	cg19577387_TC21	-16.5734	5.12382	0.00132816	0.0314647
chr17	Promoter (<=1kb)	532	ENSG00000108352	RAPGEFL1	Rap guanine nucleotide exchange factor like 1	cg22518815_BC11	-6.77281	2.09425	0.00133076	0.0314944
chr17	Promoter (1-2kb)	1491	ENSG00000126561	STAT5A	signal transducer and activator of transcription 5A	cg22547515_BC21	10.962	3.38963	0.00133081	0.0314944
chr16	Intron (uc002don.4/3566, intron 1 of 10)	13006	ENSG00000077238	IL4R	interleukin 4 receptor	cg21317146_BC21	-13.0971	4.05071	0.00133397	0.0315526
chr7	Intron (uc011jyh.2/3696, intron 13 of 14)	77010	ENSG00000105855	ITGB8	integrin subunit beta 8	cg10740991_BC21	5.40786	1.67354	0.00134263	0.0317409
chr16	Intron (uc002doi.1/197370, intron 6 of 7)	11296	ENSG00000155666	KDM8	lysine demethylase 8	cg21315624_BC11	-13.0171	4.02913	0.0013456	0.0317528
chr2	Promoter (<=1kb)	715	ENSG00000115415	STAT1	signal transducer and activator of transcription 1	cg03934932_BC21	14.3782	4.4505	0.00134588	0.0317528
chr12	Intron (uc001udl.3/79720, intron 1 of 3)	18472	ENSG00000130787	HIP1R	huntingtin interacting protein 1 related	cg18248564_BC21	-17.5493	5.43157	0.00134452	0.0317528
chr16	Intron (uc002fnh.1/uc002fnh.1, intron 1 of 2)	-17344	ENSG00000167522	ANKRD11	ankyrin repeat domain containing 11	cg21967141_TC21	-6.75168	2.08987	0.00134593	0.0317528
chr6	Intron (uc003nrp.1/uc003nrp.1, intron 1 of 1)	-54353	ENSG00000204580	DDR1	discoidin domain receptor tyrosine kinase 1	cg10008387_BC21	-6.31629	1.95546	0.00134868	0.031801
chr11	Distal Intergenic	232795	ENSG00000134954	ETS1	ETS proto-oncogene 1, transcription factor	cg17067481_TC21	13.476	4.17238	0.00134984	0.0318118
chr16	Intron (uc002fnh.1/uc002fnh.1, intron 1 of 2)	-17406	ENSG00000167522	ANKRD11	ankyrin repeat domain containing 11	cg21967142_BC21	-9.20842	2.85171	0.00135317	0.0318738
chr1	Promoter (1-2kb)	-1799	NA	C2CD4D-AS1	C2CD4D and THEM5 antisense RNA 1	cg01415414_BC21	11.2257	3.47722	0.00135651	0.0319191
chr19	Promoter (<=1kb)	318	ENSG00000104941	RSPH6A	radial spoke head 6 homolog A	cg24617747_TC21	-7.90542	2.44864	0.00135591	0.0319191
chr1	Distal Intergenic	28156	ENSG00000174059	CD34	CD34 molecule	cg01886135_TC21	-6.36195	1.97088	0.00135832	0.0319452
chr19	Intron (uc002nfi.3/4650, intron 1 of 39)	4680	ENSG00000099331	MYO9B	myosin IXB	cg24232029_BC21	13.3565	4.13836	0.0013606	0.0319821
chr2	Promoter (<=1kb)	-483	ENSG00000188389	PDCD1	programmed cell death 1	cg04437032_TC21	8.13085	2.51971	0.00136329	0.0320288
chr2	Promoter (2-3kb)	2336	ENSG00000115415	STAT1	signal transducer and activator of transcription 1	cg03934906_TC21	-0.969818	0.300629	0.00136764	0.0320976
chr9	Intron (uc004bof.3/10783, intron 1 of 9)	-9179	ENSG00000119408	NEK6	NIMA related kinase 6	cg14230168_BC21	11.2084	3.47434	0.00136723	0.0320976
chr16	Intron (uc002cvx.3/115, intron 2 of 10)	94644	ENSG00000162104	ADCY9	adenylate cyclase 9	cg21037704_TC21	14.3978	4.46426	0.00137158	0.0321735
chr5	Promoter (1-2kb)	1055	ENSG00000278815	VTRNA2-1	vault RNA 2-1	cg08568781_TC21	-1.54823	0.480124	0.00137377	0.0321808
chr17	Distal Intergenic	-35136	ENSG00000141232	TOB1	transducer of ERBB2, 1	cg22680898_TC21	16.183	5.01886	0.00137473	0.0321808
chr19	Promoter (2-3kb)	-2184	ENSG00000166289	PLEKHF1	pleckstrin homology and FYVE domain containing 1	cg24363715_BC21	-17.9622	5.57045	0.00137427	0.0321808
chr21	Intron (uc002ytu.4/54065, intron 2 of 3)	8688	ENSG00000205670	SMIM11	small integral membrane protein 11	cg25617542_BC21	13.131	4.07218	0.00137421	0.0321808
chr5	Distal Intergenic	-5145	ENSG00000070614	NDST1	N-deacetylase and N-sulfotransferase 1	cg08706515_BC21	25.1844	7.81128	0.00137627	0.0321812
chr7	Intron (uc003udy.3/5447, intron 2 of 15)	4080	ENSG00000127948	POR	cytochrome p450 oxidoreductase	cg11269247_TC21	9.20141	2.85385	0.00137582	0.0321812
chr11	Promoter (<=1kb)	-620	ENSG00000070047	PHRF1	PHD and ring finger domains 1	cg15879866_BC21	-16.2897	5.05267	0.00137688	0.0321812
chr11	Distal Intergenic	13618	ENSG00000183734	ASCL2	achaete-scute family bHLH transcription factor 2	cg15925461_BC21	-16.8126	5.21536	0.00137836	0.0321991
chr9	Intron (uc004bof.3/10783, intron 1 of 9)	-6113	ENSG00000119408	NEK6	NIMA related kinase 6	cg14230249_TC21	22.8951	7.10334	0.00138079	0.0322206
chr14	Promoter (<=1kb)	365	ENSG00000100918	REC8	REC8 meiotic recombination protein	cg19295518_BC21	-6.53206	2.02667	0.00138125	0.0322206
chr15	Promoter (<=1kb)	-665	ENSG00000182950	ODF3L1	outer dense fiber of sperm tails 3 like 1	cg20639651_TC21	19.2403	5.96993	0.00138212	0.0322206
chr18	Intron (uc002lnc.1/4772, intron 3 of 7)	39010	ENSG00000131196	NFATC1	nuclear factor of activated T cells 1	cg23809465_TC21	11.5194	3.57428	0.0013821	0.0322206
chr2	Promoter (1-2kb)	1584	ENSG00000028116	VRK2	VRK serine/threonine kinase 2	cg02858819_TC21	14.5777	4.5243	0.00138573	0.0322881
chr9	Intron (uc004bku.2/7185, intron 3 of 7)	5227	ENSG00000056558	TRAF1	TNF receptor associated factor 1	cg14190436_TC21	16.8395	5.22839	0.00139193	0.0323993
chr12	Intron (uc001tdc.3/10154, intron 4 of 30)	-49819	ENSG00000136040	PLXNC1	plexin C1	cg17929686_TC21	5.68084	1.76373	0.00139122	0.0323993
chr6	Distal Intergenic	-3764	ENSG00000204644	ZFP57	ZFP57 zinc finger protein	cg09343986_BC11	-1.17419	0.364592	0.00139301	0.0324077
chr16	Intron (uc002dan.4/23274, intron 12 of 20)	87333	ENSG00000038532	CLEC16A	C-type lectin domain containing 16A	cg21129905_TC21	-20.3704	6.32717	0.00139795	0.0324893
chr19	Promoter (<=1kb)	637	ENSG00000104894	CD37	CD37 molecule	cg24692143_TC21	-9.98457	3.10118	0.00139746	0.0324893
chr5	Intron (uc011cxm.1/51265, intron 9 of 9)	-14569	ENSG00000113575	PPP2CA	protein phosphatase 2 catalytic subunit alpha	cg08546951_BC21	-4.4954	1.39681	0.00140358	0.0325766
chr10	Intron (uc001kvw.2/51684, intron 8 of 9)	7726	ENSG00000107882	SUFU	SUFU negative regulator of hedgehog signaling	cg15502287_TC21	17.211	5.34789	0.00140376	0.0325766
chr15	Promoter (2-3kb)	-2879	ENSG00000188277	C15orf62	chromosome 15 open reading frame 62	cg20283710_BC21	-16.0649	4.9918	0.00140387	0.0325766
chr19	Distal Intergenic	10719	ENSG00000166289	PLEKHF1	pleckstrin homology and FYVE domain containing 1	cg24364095_BC21	-12.3156	3.82702	0.00140478	0.0325811
chr6	Promoter (<=1kb)	60	ENSG00000118503	TNFAIP3	TNF alpha induced protein 3	cg10150281_BC21	13.7723	4.28059	0.00140799	0.0326388
chr2	Promoter (<=1kb)	323	ENSG00000157992	KRTCAP3	keratinocyte associated protein 3	cg02593206_BC21	-3.37075	1.04781	0.00141013	0.0326718
chr17	Intron (uc002jyt.1/57521, intron 18 of 33)	-57313	ENSG00000141564	RPTOR	regulatory associated protein of MTOR complex 1	cg23069460_TC21	4.22553	1.31364	0.00141144	0.0326854
chr15	Promoter (<=1kb)	-547	ENSG00000156642	NPTN	neuroplastin	cg20609069_BC21	15.7757	4.90491	0.00141315	0.0327083
chr2	Distal Intergenic	48283	ENSG00000177673	TEX44	testis expressed 44	cg04273233_BC21	10.3006	3.20314	0.00141571	0.0327507
chr19	Intron (uc002lrk.4/22904, intron 1 of 31)	6476	ENSG00000064932	SBNO2	strawberry notch homolog 2	cg23867334_BC11	-10.2207	3.1796	0.00142198	0.032879
chr2	Distal Intergenic	53497	ENSG00000186522	SEPTIN10	septin 10	cg03308924_BC21	13.7452	4.27731	0.00142665	0.0329701
chr12	Promoter (<=1kb)	235	ENSG00000139531	SUOX	sulfite oxidase	cg17664982_BC21	-12.1627	3.78571	0.00143011	0.0330333
chr6	Distal Intergenic	25318	ENSG00000204542	C6orf15	chromosome 6 open reading frame 15	cg09360100_TC11	6.73113	2.09536	0.00143203	0.0330607
chr4	Promoter (1-2kb)	1709	ENSG00000163993	S100P	S100 calcium binding protein P	cg06200296_TC21	10.8187	3.36888	0.00143703	0.0331424
chr19	Exon (uc002mbq.4/23030, exon 12 of 23)	60666	ENSG00000127663	KDM4B	lysine demethylase 4B	cg23993796_TC21	-5.72754	1.78349	0.00143675	0.0331424
chr17	Intron (uc002jyt.1/57521, intron 18 of 33)	-57305	ENSG00000141564	RPTOR	regulatory associated protein of MTOR complex 1	cg23069461_TC21	5.49436	1.71137	0.00144125	0.0332059
chr18	Intron (uc002lhm.1/10892, intron 2 of 16)	18227	ENSG00000172175	MALT1	MALT1 paracaspase	cg23613535_BC21	-15.2276	4.74294	0.00144085	0.0332059
chr17	Promoter (1-2kb)	1291	ENSG00000131759	RARA	retinoic acid receptor alpha	cg22521322_BC11	-6.50032	2.02487	0.00144249	0.0332175
chr15	Promoter (1-2kb)	-1229	ENSG00000166949	SMAD3	SMAD family member 3	cg20543520_BC11	-13.4703	4.1966	0.00144464	0.0332502
chr6	Distal Intergenic	-37339	ENSG00000137331	IER3	immediate early response 3	cg09356210_BC21	-8.48009	2.64246	0.00144779	0.0333057
chr9	Intron (uc004aax.3/6461, intron 4 of 5)	-50036	ENSG00000122696	SLC25A51	solute carrier family 25 member 51	cg13628928_BC21	19.5723	6.09941	0.00144919	0.0333211
chr6	Distal Intergenic	-17790	ENSG00000204644	ZFP57	ZFP57 zinc finger protein	cg09344272_TC21	-3.31612	1.03365	0.00145267	0.0333672
chr19	Promoter (1-2kb)	1315	ENSG00000125730	C3	complement C3	cg24029979_BC21	14.8184	4.61877	0.00145205	0.0333672
chr6	Promoter (<=1kb)	-430	ENSG00000156535	CD109	CD109 molecule	cg09709277_TC21	-3.24425	1.01142	0.0014554	0.033396
chr19	Intron (uc002lql.3/1820, intron 3 of 8)	6800	ENSG00000116017	ARID3A	AT-rich interaction domain 3A	cg23857612_BC21	-7.84129	2.44454	0.00145512	0.033396
chr6	Promoter (<=1kb)	167	ENSG00000281706	LINC01012	long intergenic non-protein coding RNA 1012	cg09323109_TC21	-10.4073	3.24575	0.00146122	0.0334957
chr12	Intron (uc001rqj.4/51564, intron 1 of 24)	-7713	ENSG00000061273	HDAC7	histone deacetylase 7	cg17560918_BC21	-12.1934	3.80273	0.00146099	0.0334957
chr18	Distal Intergenic	-83058	ENSG00000074657	ZNF532	zinc finger protein 532	cg23614498_TC21	11.1365	3.47413	0.00146553	0.033564
chr19	Distal Intergenic	18571	ENSG00000213801	ZNF321P	zinc finger protein 321, pseudogene	cg24756621_TC21	31.6003	9.85805	0.00146568	0.033564
chr1	Distal Intergenic	90381	ENSG00000116406	EDEM3	ER degradation enhancing alpha-mannosidase like protein 3	cg01705376_BC21	4.10609	1.28107	0.00146728	0.0335835
chr16	Intron (uc002dan.4/23274, intron 9 of 20)	43289	ENSG00000038532	CLEC16A	C-type lectin domain containing 16A	cg21129311_BC21	-11.2479	3.50943	0.00146805	0.0335841
chr6	Promoter (<=1kb)	593	ENSG00000204642	HLA-F	major histocompatibility complex, class I, F	cg09344669_BC11	3.39164	1.05855	0.00147312	0.0336676
chr22	Promoter (<=1kb)	-434	ENSG00000188677	PARVB	parvin beta	cg26428725_BC21	-15.2765	4.76791	0.00147318	0.0336676
chr1	Promoter (1-2kb)	1247	ENSG00000162520	SYNC	syncoilin, intermediate filament protein	cg00544469_BC21	12.9872	4.05447	0.00147737	0.0337464
chr5	3' UTR	53632	ENSG00000158987	RAPGEF6	Rap guanine nucleotide exchange factor 6	cg08516090_TC21	10.7162	3.34584	0.00147904	0.0337674
chr19	Intron (uc002okj.1/10298, intron 1 of 10)	5422	ENSG00000130669	PAK4	p21 (RAC1) activated kinase 4	cg24508887_BC21	10.4434	3.26122	0.00148179	0.0338133
chr9	Intron (uc004bku.2/7185, intron 3 of 7)	5257	ENSG00000056558	TRAF1	TNF receptor associated factor 1	cg14190435_TC21	14.6738	4.58284	0.00148379	0.0338248
chr18	Intron (uc002ldc.3/9811, intron 9 of 11)	21916	ENSG00000134030	CTIF	cap binding complex dependent translation initiation factor	cg23530631_TC21	13.0734	4.083	0.00148371	0.0338248
chr16	Intron (uc002dan.4/23274, intron 18 of 20)	-20815	ENSG00000038532	CLEC16A	C-type lectin domain containing 16A	cg21130902_TC11	-9.45175	2.95301	0.0014897	0.0339215
chr6	Exon (uc003qgf.3/54806, exon 12 of 19)	119416	ENSG00000135541	AHI1	Abelson helper integration site 1	cg10129764_TC11	-3.80643	1.18929	0.00149028	0.0339215
chr12	Promoter (2-3kb)	2049	ENSG00000136026	CKAP4	cytoskeleton associated protein 4	cg18031124_TC21	17.592	5.49614	0.00148928	0.0339215
chr2	Distal Intergenic	14412	ENSG00000135925	WNT10A	Wnt family member 10A	cg04156012_BC21	4.00118	1.25038	0.00149344	0.0339763
chr17	Exon (uc010cxb.3/84951, exon 2 of 13)	5233	ENSG00000131746	TNS4	tensin 4	cg22524219_BC21	-21.6845	6.77695	0.00149464	0.0339865
chr4	Promoter (<=1kb)	124	ENSG00000207944	MIR574	microRNA 574	cg06464213_TC21	10.9378	3.41903	0.00149796	0.0340325
chr11	Distal Intergenic	192689	ENSG00000134954	ETS1	ETS proto-oncogene 1, transcription factor	cg17067782_TC21	10.9	3.40726	0.00149816	0.0340325
chr5	Intron (uc003ksf.1/25816, intron 1 of 2)	-3271	ENSG00000145779	TNFAIP8	TNF alpha induced protein 8	cg08435332_BC21	11.7681	3.68016	0.00150484	0.0341671
chr12	Promoter (1-2kb)	1615	ENSG00000184047	DIABLO	diablo IAP-binding mitochondrial protein	cg18237540_TC11	-4.45438	1.39329	0.00150839	0.0342305
chr11	Promoter (1-2kb)	1118	ENSG00000149503	INCENP	inner centromere protein	cg16415084_TC21	15.039	4.70437	0.00150942	0.0342366
chr1	Intron (uc001akc.3/63976, intron 2 of 16)	60257	ENSG00000283572	MIR4251	microRNA 4251	cg00079948_BC21	9.69906	3.03419	0.00151057	0.0342457
[truncated: 437 more rows]
