# Supplementary material for: Immune pathways and prenatal/perinatal environmental exposures contribute to epigenetic gestational age prediction and acceleration
Source: Epigenetics. 2026 Jan 20;21(1):2610521. doi: 10.1080/15592294.2025.2610521 (PMC12826722; doi:10.1080/15592294.2025.2610521)
Supplement: Supplemental Material [file KEPI_A_2610521_SM5891.zip › Supplementary Table 4 CpG sites and corresponding regression coeffcients that define the Eapen et al gestational age clock.xlsx]

## Sheet: Sheet1
Supplementary Table 4. CpG sites and corresponding regression coefficients that define the Eapen et al. gestational age clock. Below are listed CpG sites that met a threshold FDR p-value < 0.05 and retained in our gestational age clock.
CpG site model	Coefficient		Abbreviations: CpG site model, the CpG site retained in elastic net model of chronological gestational age; Coefficient: regression parameter estimate from the elastic net penalized chronological gestational age model.
(Intercept)	322.112
cg01417744_BC11	0.793592
cg06897565_BC11	-0.0511543
cg08530562_BC11	0.514139
cg09305575_BC11	-0.178265
cg09308111_TC11	0.360569
cg09392576_TC11	-0.1386
cg14610282_BC11	-0.0198409
cg16964352_TC11	1.01432
cg21636941_TC11	-0.0949656
cg09379780_BC11	0.13103
cg13109445_TO11	0.196108
cg17929363_TC11	0.121182
cg09343982_TC11	-0.269368
cg09346778_TC11	-0.0565087
cg09320083_BC11	0.757598
cg09326444_BC11	0.889485
cg09333978_TC11	0.475211
cg00079957_TC11	0.264908
cg00429102_BC11	-0.267307
cg25581234_TC11	-0.0565662
cg25582214_BC11	1.62099
cg17661532_TC11	0.468017
cg09301944_BC11	0.235444
cg04437871_TC11	-0.198251
cg09355732_BC11	0.136433
cg09363409_TC11	-0.259358
cg09378972_BC11	0.691988
cg09378973_TC11	0.437662
cg09378980_TC11	0.650854
cg09378992_BC11	0.518695
cg09379775_TC11	0.273682
cg09380436_BC11	-0.261871
cg01929737_BO11	-0.278064
cg08522931_BC11	0.114901
cg01442162_BC11	0.0302077
cg03202060_TC11	0.0881911
cg06464216_BC11	0.32117
cg00027550_TC21	-0.297604
cg00174802_TC21	-0.0499936
cg00179590_BC21	-0.45988
cg00226223_TC21	0.811369
cg00504359_TC21	0.891068
cg00576809_TC21	1.30486
cg00829767_BC21	0.229602
cg00978000_BC21	0.0525715
cg01405810_BC21	0.291167
cg01405814_BC21	0.080453
cg01412627_BC21	-1.15914
cg01698705_BC21	0.199
cg01886132_BC21	0.81
cg02154498_BC21	-0.159165
cg02284784_BC21	-0.0668847
cg03169472_BC21	-1.99556
cg03237168_TC21	0.924454
cg03240387_BC21	0.316817
cg03520342_BC21	-0.0824191
cg03662102_BC21	-0.417151
cg03920380_TC21	-0.065347
cg03962740_TC21	-0.365083
cg04007651_TC21	-0.806366
cg04535236_TC21	0.491274
cg04565704_BC21	-0.343109
cg04865286_BC21	0.21862
cg05286849_TC21	0.0858877
cg05472934_TC21	-0.168027
cg05663214_BC21	-0.061971
cg05916271_BC21	1.25008
cg05958027_TC21	0.333679
cg06463105_TC21	0.575996
cg07029321_BC21	0.101767
cg07358254_TC21	-1.18285
cg07716068_TC21	-0.940482
cg08377625_TC21	-1.18261
cg08523173_TC21	0.315349
cg08524036_BC21	0.748548
cg08524762_TC21	0.507644
cg08530575_TC21	0.197224
cg08531659_TC21	-0.174253
cg08568796_TC21	-0.00787023
cg08568797_TC21	-0.00265284
cg08568798_TC21	-0.032392
cg08568804_BC21	-0.387827
cg08568829_BC21	-0.122391
cg08793412_TC21	0.269328
cg08895077_BC21	-0.165654
cg09150474_TC21	-0.100775
cg09249732_BC21	-0.21884
cg09302706_TC21	1.63001
cg09314011_TC21	0.404511
cg09314044_BC21	-0.790291
cg09314256_BC21	0.180047
cg09324287_BC21	0.357696
cg09326386_BC21	0.123869
cg09332877_TC21	4.62382
cg09333880_TC21	-1.17423
cg09333977_TC21	0.220965
cg09335673_TC21	0.574056
cg09343984_TC21	-0.137052
cg09360603_TC21	-0.406839
cg09378979_BC21	0.722015
cg09378984_TC21	0.563358
cg09379541_TC21	-0.303734
cg09379795_TC21	0.525135
cg09379798_TC21	0.13496
cg09380448_BC21	-0.16683
cg09381807_TC21	-0.0524669
cg09401506_BC21	0.27421
cg09818586_BC21	-0.0374742
cg09945598_BC21	0.735779
cg10016189_BC21	0.143404
cg10550864_TC21	1.00748
cg10589589_BC21	0.272081
cg10637618_TC21	-0.50955
cg10637621_TC21	-0.0116502
cg10741377_BC21	-0.0960367
cg10741380_TC21	-0.117655
cg10947720_BC21	-0.0472017
cg11443332_TC21	-1.13608
cg11911257_TC21	-0.111103
cg12288450_TC21	0.303007
cg12288453_TC21	0.967463
cg12446979_TC21	1.02945
cg12808592_TC21	-0.072581
cg13151189_TC21	-0.509539
cg13298832_TC21	-0.240868
cg13809451_TC21	-0.980249
cg14001154_BC21	0.00759684
cg14010864_BC21	-1.38326
cg14229694_TC21	0.466576
cg14230152_TC21	0.291274
cg14419461_TC21	-0.0560221
cg14419463_TC21	-0.045002
cg14598797_TC21	-0.656502
cg14707372_TC21	1.2095
cg15283374_TC21	0.0131438
cg15502211_TC21	0.915452
cg15505510_TC21	0.0444196
cg15657238_TC21	0.0128736
cg15928373_TC21	0.623095
cg16097508_TC21	0.883228
cg16415084_TC21	0.039499
cg16519682_BC21	0.545619
cg16526925_TC21	-0.172829
cg16612266_BC21	0.323365
cg16894345_TC21	-1.01594
cg16987211_BC21	0.202504
cg16987214_TC21	0.0291332
cg17050220_BC21	-0.251013
cg17228642_BC21	0.35356
cg17237857_BC21	0.150656
cg17560992_TC21	0.801427
cg17620310_BC21	-0.270742
cg17666373_BC21	-1.00816
cg17681409_BC21	-0.23002
cg17681454_BC21	0.374014
cg18094637_BC21	0.104986
cg18209851_BC21	-0.102019
cg18224610_TC21	-1.07805
cg18245490_BC21	0.814698
cg18248838_TC21	-0.596653
cg18376249_TC21	-1.25284
cg18398055_BC21	-0.342731
cg18603283_BC21	0.370628
cg19019896_TC21	0.0498927
cg19058884_TC21	-0.151654
cg19339818_TC21	-0.127789
cg19603709_TC21	0.717986
cg19708405_BC21	1.36354
cg19837300_BC21	0.132942
cg19870772_BC21	0.814444
cg19871441_TC21	-0.149321
cg19952673_TC21	-0.361839
cg20295716_TC21	1.36724
cg20295735_BC21	-0.0451535
cg20993256_BC21	0.907489
cg21128196_BC21	1.0712
cg21317759_BC21	-0.26321
cg21352427_BC21	-0.32652
cg21379695_BC21	1.26141
cg21379696_TC21	0.60575
cg21379702_BC21	0.153115
cg21742312_BC21	0.0613809
cg21811704_BC21	-0.344039
cg22095280_TC21	0.858826
cg22123721_TC21	0.116739
cg22510616_TC21	-0.602989
cg22521212_TC21	-0.837364
cg22523997_BC21	-0.332433
cg22524090_BC21	-0.381524
cg22599902_BC21	-0.034274
cg22600295_TC21	-0.0142653
cg22601204_TC21	-0.621644
cg22975066_BC21	0.0694322
cg23069487_BC21	0.615746
cg23074487_BC21	0.222144
cg23263610_BC21	0.425727
cg23370057_BC21	-0.222541
cg23828466_BC21	-0.727861
cg23994957_BC21	0.877916
cg24435993_BC21	-0.0744771
cg24493169_TC21	0.0737828
cg24609158_TC21	0.186185
cg24673923_BC21	-0.859764
cg24865264_TC21	0.44321
cg25173185_BC21	-0.295764
cg25367149_BC21	-0.00394456
cg25466831_BC21	0.611072
cg25479973_TC21	0.373494
cg25581236_BC21	-0.391757
cg25581237_TC21	-0.681773
cg26063528_BC21	0.108026
cg26457020_BC21	0.082494
cg26480235_TC21	-0.399443
cg09378974_TC21	0.265271
cg09378981_BC21	0.365539
cg06462778_BC21	0.283301
cg25420035_BC21	-0.673051
cg25420352_BC21	-0.116944
cg05487695_BC21	0.0868648
cg08584958_BC21	0.491423
cg08585756_BC21	1.44571
cg06462141_TC21	-0.646757
cg20000789_BC21	1.03527
cg09818338_BC21	-1.32766
cg01569285_TC21	0.644189
cg22547034_BC21	-0.198303
cg06049796_TC21	0.298293
cg01519015_BC21	0.164841
cg16209798_BC21	0.153755
cg16410134_TC21	-1.06705
cg16410203_BC21	-0.202209
cg07716235_BC21	-0.580433
cg09324880_TC21_R	0.048958
