# Supplementary material for: Immune pathways and prenatal/perinatal environmental exposures contribute to epigenetic gestational age prediction and acceleration
Source: Epigenetics. 2026 Jan 20;21(1):2610521. doi: 10.1080/15592294.2025.2610521 (PMC12826722; doi:10.1080/15592294.2025.2610521)
Supplement: Supplemental Material [file KEPI_A_2610521_SM5891.zip › Supplementary Table 9 Ingenuity Pathway Analysis comparison and summarization across four gestational age clocks.xlsx]

## Sheet: Sheet0
Supplementary Table 9. Ingenuirty Pathway analysis comparison and summarization across four gestational age clocks.
Canonical Pathways	Eapen at al. -log10(p-value)	Haftron et al. -log10(p-value)	Knight et al .-log10(p-value)	Bohlin et al .-log10(p-value)	Sum -log10(p-values)		Abbreviation: -log10(p-value), the negative logarithm base 10 p-value from a Fisher's exact gene enrichment test for each pathway in each of the four chronological gestational age clocks; Sum -log10(p-value), the numeric sum of the -log10(p-values) across the four clocks for each pathway.
Th2 Pathway	6.41787	2.34766	1.39236	0.927157	11.085
Th1 and Th2 Activation Pathway	6.88046	2.01315	1.15929	0.773554	10.8265
T Helper Cell Differentiation	10.1425	0.413369	0	0	10.5559
Th1 Pathway	6.01195	1.67103	1.52393	1.0139	10.2208
IL-10 Signaling	6.96623	1.43237	0.693904	0.319322	9.41183
Altered T Cell and B Cell Signaling in Rheumatoid Arthritis	9.0391	0	0	0	9.0391
PPARα/RXRα Activation	1.13315	3.44616	0.541525	3.71798	8.83882
RHO GTPase cycle	0.428448	0.78831	5.9956	1.38541	8.59777
NR1H2 and NR1H3-mediated signaling	0	1.61799	2.58312	4.20219	8.4033
Molecular Mechanisms of Cancer	0.967719	5.52044	1.36725	0.532136	8.38754
Antigen Presentation Pathway	5.10456	0.735935	1.65029	0.781677	8.27246
Glucocorticoid Receptor Signaling	3.80074	2.11963	1.3617	0.966321	8.24839
PD-1, PD-L1 cancer immunotherapy pathway	4.50427	0.996652	1.62664	1.08162	8.20919
Neuroinflammation Signaling Pathway	4.80845	1.6965	0.275302	1.29807	8.07832
MSP-RON Signaling in Macrophages Pathway	2.33263	1.71735	3.31632	0.401754	7.76805
B Cell Development	7.50956	0	0	0	7.50956
Myelination Signaling Pathway	0.486157	2.33192	2.69464	1.90399	7.4167
Chronic Myeloid Leukemia Signaling	0.285333	2.66105	1.18599	2.91744	7.04981
Axonal Guidance Signaling	1.235	1.43966	2.69626	1.65319	7.0241
Macrophage Classical Activation Signaling Pathway	3.02472	1.91619	0.572614	1.34939	6.86292
Multiple Sclerosis Signaling Pathway	4.58542	0.559903	0.483007	1.18922	6.81755
Graft-versus-Host Disease Signaling	6.80623	0	0	0	6.80623
Regulation of the Epithelial Mesenchymal Transition by Growth Factors Pathway	0.289114	3.49341	0	2.86268	6.64521
CDC42 Signaling	5.91846	0	0.698917	0	6.61738
Colorectal Cancer Metastasis Signaling	0.508523	2.73988	1.80503	1.56196	6.61538
Protein Kinase A Signaling	0	2.54209	1.1913	2.8279	6.56129
Systemic Lupus Erythematosus in T Cell Signaling Pathway	6.55257	0	0	0	6.55257
OX40 Signaling Pathway	6.50552	0	0	0	6.50552
Signaling by NOTCH1	0.613867	3.29284	1.18083	1.37137	6.4589
Type I Diabetes Mellitus Signaling	6.30691	0	0	0	6.30691
Pathogen Induced Cytokine Storm Signaling Pathway	4.04827	0.571651	0	1.64743	6.26735
Calcium-induced T Lymphocyte Apoptosis	6.22862	0	0	0	6.22862
Autoimmune Thyroid Disease Signaling	6.17245	0	0	0	6.17245
ESR-mediated signaling	1.27839	1.73651	0.327185	2.80841	6.15049
WNT/β-catenin Signaling	0.517325	2.85922	1.1769	1.43904	5.99248
Ephrin Receptor Signaling	1.08057	1.81208	3.09844	0	5.9911
Macrophage Alternative Activation Signaling Pathway	3.41079	0.641055	0.559905	1.32695	5.9387
PPAR Signaling	1.31129	3.79241	0.355175	0.437495	5.89638
Cardiac Hypertrophy Signaling (Enhanced)	1.31442	1.8623	0	2.71296	5.88968
Allograft Rejection Signaling	5.87367	0	0	0	5.87367
Regulation of the Epithelial-Mesenchymal Transition Pathway	0	1.87046	0	3.76598	5.63645
Endocannabinoid Cancer Inhibition Pathway	0.330782	2.28384	2.08497	0.897659	5.59725
WNT/SHH Axonal Guidance Signaling Pathway	0	0.292113	2.86726	2.42088	5.58025
RAR Activation	0	1.7749	1.0736	2.62774	5.47624
Factors Promoting Cardiogenesis in Vertebrates	0	0.798819	1.319	3.35157	5.46939
Tumor Microenvironment Pathway	2.08871	1.97997	0	1.39607	5.46475
LXR/RXR Activation	0.419195	0.902625	1.48073	2.65474	5.4573
Tuberculosis Active Signaling Pathway	3.01823	0	1.36295	1.07549	5.45667
Basal Cell Carcinoma Signaling	0.776457	0	2.17849	2.47762	5.43256
Epithelial Adherens Junction Signaling	0.391416	1.41158	2.78052	0.847246	5.43076
NUR77 Signaling in T Lymphocytes	5.40563	0	0	0	5.40563
Estrogen Receptor Signaling	0	3.12532	0.744396	1.52852	5.39823
Synaptogenesis Signaling Pathway	0.264203	1.20442	3.49547	0.41724	5.38134
Regulation of the Epithelial Mesenchymal Transition in Development Pathway	0.473997	0.476464	1.10736	3.32181	5.37963
DNA Damage/Telomere Stress Induced Senescence	1.69334	1.54257	1.43802	0.678317	5.35226
Actin Cytoskeleton Signaling	0.543188	2.23425	0.849459	1.72016	5.34705
Pancreatic Adenocarcinoma Signaling	0	4.54328	0.309426	0.388173	5.24088
Eicosanoid Signaling	0	1.96975	1.744	1.51227	5.22602
Bone Mineralization Signaling Pathway	0	0	0.742264	4.48104	5.2233
Tuberculosis Latent Signaling Pathway	0.38692	1.17197	0.41526	3.24702	5.22117
Cardiac Hypertrophy Signaling	0.78113	2.8223	0	1.61401	5.21745
Elastic fibre formation	1.01213	0.726934	1.6316	1.83321	5.20387
T Cell Exhaustion Signaling Pathway	4.61247	0.5562	0	0	5.16867
EPH-Ephrin signaling	0	1.14722	1.8594	2.15038	5.157
Ovarian Cancer Signaling	0	3.02207	1.2645	0.84288	5.12945
GPCR-Mediated Integration of Enteroendocrine Signaling Exemplified by an L Cell	0	2.2542	0.473611	2.39429	5.1221
Pulmonary Fibrosis Idiopathic Signaling Pathway	0	3.79431	0	1.31394	5.10825
Role of NFAT in Cardiac Hypertrophy	0.515702	2.3343	0.457951	1.7989	5.10685
Chromatin organization	0.921517	2.13359	0.397866	1.64099	5.09396
MHC class II antigen presentation	3.53468	0.342973	0.821824	0.380355	5.07983
Bladder Cancer Signaling	0.419195	3.59585	0	1.04992	5.06497
Hepatic Fibrosis Signaling Pathway	0	2.44263	1.60068	1.00946	5.05277
TR/RXR Activation	0	2.46129	0.805973	1.74946	5.01672
Autism Signaling Pathway	1.30078	1.23706	0.306517	2.01312	4.85747
G alpha (s) signalling events	0	3.20223	0.737672	0.907325	4.84723
Opioid Signaling Pathway	0	1.96975	2.37825	0.481898	4.82989
Dendritic Cell Maturation	3.96912	0.494758	0	0.328684	4.79256
Adrenergic Receptor Signaling Pathway (Enhanced)	0.687897	0.215899	1.04095	2.82363	4.76837
PIP3 activates AKT signaling	0.71467	0.826544	0.737672	2.48373	4.76262
Pulmonary Healing Signaling Pathway	0.368244	2.57511	0.532629	1.2785	4.75447
Vasopressin regulates renal water homeostasis via Aquaporins	0.431928	1.75725	0.684637	1.85224	4.72605
Sonic Hedgehog Signaling	0.59422	0	3.21497	0.913207	4.7224
IL-4 Signaling	3.7499	0.292484	0	0.654328	4.69672
Epithelial Membrane Protein Signaling Pathway	0	2.04723	1.18285	1.44535	4.67543
Hereditary Breast Cancer Signaling	0	4.30202	0	0.355918	4.65794
Insulin Secretion Signaling Pathway	1.08672	0.839792	1.195	1.52203	4.64354
Role of Osteoblasts in Rheumatoid Arthritis Signaling Pathway	0.981706	0.505902	1.39027	1.73193	4.60981
Osteoarthritis Pathway	0.917378	0.510748	1.40141	1.74382	4.57335
Hepatic Fibrosis / Hepatic Stellate Cell Activation	0.336187	3.51746	0	0.715701	4.56935
TNF signaling	0.81631	0.627216	2.4456	0.6715	4.56062
Transcriptional Regulatory Network in Embryonic Stem Cells	0	1.37141	0	3.18859	4.56
ROBO SLIT Signaling Pathway	0	0.913586	3.18872	0.380355	4.48266
CD28 Signaling in T Helper Cells	4.20672	0	0.27308	0	4.4798
HEY1 Signaling Pathway	0.901327	1.39127	0.669388	1.51779	4.47977
Cyclophilin Signaling Pathway	0.713204	2.93533	0.827048	0	4.47558
Role of Macrophages, Fibroblasts and Endothelial Cells in Rheumatoid Arthritis	0.888881	1.12389	0.56671	1.85759	4.43707
Aryl Hydrocarbon Receptor Signaling	0	1.26092	1.77249	1.38417	4.41757
Wound Healing Signaling Pathway	0.430423	2.92638	0	1.05937	4.41618
Pancreatic Secretion Signaling Pathway	0.836612	0.498741	1.99252	1.08367	4.41155
Hepatic Cholestasis	0.817659	0.543743	0.467774	2.58201	4.41119
iNOS Signaling	0.245219	2.79578	0.634595	0.730205	4.4058
Transcriptional Regulation by MECP2	0	1.4486	2.32312	0.633239	4.40495
Melanocyte Development and Pigmentation Signaling	0	2.90435	1.0036	0.467714	4.37567
TGF-β Signaling	0.561892	2.93723	0.390195	0.474889	4.3642
DAG and IP3 signaling	0	1.79647	1.68915	0.800605	4.28623
RHOA Signaling	0.647334	1.68929	1.54179	0.393521	4.27194
DNA Double Strand Break Response	1.1352	2.564	0.565	0	4.2642
Signaling by TGFBR3	0.259635	1.63405	0.626931	1.72803	4.24864
Costimulation by the CD28 family	2.73281	0.335662	0.805973	0.37277	4.24722
UFMylation Signaling Pathway	0.613867	2.46365	0.535165	0.627265	4.23995
G alpha (12/13) signalling events	0.419195	1.26186	1.16167	1.35156	4.19429
Glioblastoma Multiforme Signaling	0	1.32674	0.631128	2.23039	4.18826
SUMOylation of transcription cofactors	0	1.73837	1.6316	0.77257	4.14253
Leptin Signaling in Obesity	0	1.29136	0.469018	2.37834	4.13872
Phagosome Maturation	3.4628	0	0.631128	0	4.09393
Deubiquitination	0.608839	2.07239	0.379983	0.998149	4.05937
Histone Modification Signaling Pathway	0	1.27086	0	2.77322	4.04407
Coronavirus Pathogenesis Pathway	0.80792	3.03663	0	0.19931	4.04386
Docosahexaenoic Acid (DHA) Signaling	0	1.50761	0.816126	1.66863	3.99237
MSP-RON Signaling in Cancer Cells Pathway	0	1.52065	2.12629	0.344555	3.9915
Cachexia Signaling Pathway	1.56092	1.01701	0.229369	1.15907	3.96637
VDR/RXR Activation	0	2.22286	1.18083	0.553401	3.95709
BEX2 Signaling Pathway	0	2.16277	0.447097	1.33231	3.94217
Gap Junction Signaling	0	1.6716	0.972093	1.27857	3.92226
FXR/RXR Activation	0.830167	0.219932	0	2.85283	3.90293
Human Embryonic Stem Cell Pluripotency	0	2.58443	0	1.28375	3.86818
RAF-independent MAPK1/3 activation	1.94337	0.987862	0.933833	0	3.86507
IL-6 Signaling	1.37639	2.48521	0	0	3.8616
Role of NFAT in Regulation of the Immune Response	3.85515	0	0	0	3.85515
Serotonin Receptor Signaling	0	1.14838	1.38453	1.32177	3.85468
Role of JAK family kinases in IL-6-type Cytokine Signaling	1.1352	2.17748	0	0.539578	3.85226
Regulation of TP53 Expression and Degradation	0.35205	0.784696	0.732724	1.95508	3.82454
Endocannabinoid Developing Neuron Pathway	0.294823	1.64426	1.49777	0.380355	3.81721
PKCθ Signaling in T Lymphocytes	3.81079	0	0	0	3.81079
MSP-RON Signaling Pathway	0	1.46129	2.34261	0	3.80391
RHOGDI Signaling	0.515702	1.69048	0.938717	0.628285	3.77319
Airway Pathology in Chronic Obstructive Pulmonary Disease	0.909092	0	0	2.86355	3.77264
Cell Cycle: G1/S Checkpoint Regulation	0.292038	2.37153	0.507963	0.598913	3.77044
CREB Signaling in Neurons	0	3.16494	0	0.587249	3.75219
Thrombin Signaling	0.241486	1.67141	0	1.83711	3.75
ICOS-ICOSL Signaling in T Helper Cells	3.73108	0	0	0	3.73108
Reelin Signaling in Neurons	0.330782	0.860769	2.1799	0.355918	3.72737
Sertoli Cell-Germ Cell Junction Signaling Pathway (Enhanced)	0.502513	1.59232	1.41267	0.200385	3.70788
Regulation of lipid metabolism by PPARalpha	0	0.965634	0.872321	1.86003	3.69799
ID1 Signaling Pathway	0.357212	2.56583	0.529706	0.241708	3.69446
T Cell Receptor Signaling	2.76037	0	0.615094	0.314032	3.68949
Transcriptional Regulation by VENTX	1.01213	0.764391	0	1.9123	3.68881
Amyloid fiber formation	0.587113	3.09509	0	0	3.6822
Role of JAK1 and JAK3 in γc Cytokine Signaling	2.29861	1.37684	0	0	3.67545
Macropinocytosis Signaling	0.219367	2.2542	1.20057	0	3.67414
Role of Chondrocytes in Rheumatoid Arthritis Signaling Pathway	2.56271	0.831305	0.267458	0	3.66148
SNARE Signaling Pathway	0.419195	0.860769	1.41561	0.942486	3.63806
Insulin Receptor Signaling	0.419195	0.908079	2.28237	0	3.60964
MyD88-independent TLR4 cascade	1.01213	1.85936	0.732724	0	3.60421
Activin Inhibin Signaling Pathway	1.39335	0.579561	0.974246	0.651678	3.59883
PTEN Signaling	0	2.24295	1.319	0	3.56195
Synaptic Long Term Potentiation	0	1.68012	0.843701	1.01976	3.54358
Mitophagy	0	1.81687	1.70936	0	3.52622
CDX Gastrointestinal Cancer Signaling Pathway	0.336187	0.624886	0.544533	2.01831	3.52392
Transcriptional regulation of granulopoiesis	2.23083	0.669673	0.619441	0	3.51995
Clathrin-mediated Endocytosis Signaling	0	0.588265	2.26035	0.660758	3.50938
NAFLD Signaling Pathway	1.13209	0.546394	0	1.83065	3.50914
Glutaminergic Receptor Signaling Pathway (Enhanced)	0.234364	0.342076	1.0042	1.91452	3.49515
HER-2 Signaling in Breast Cancer	0.368244	1.65266	1.47088	0	3.49178
Glioma Signaling	0	3.44952	0	0	3.44952
Mouse Embryonic Stem Cell Pluripotency	0	1.8933	0.370489	1.1575	3.42128
CTLA4 Signaling in Cytotoxic T Lymphocytes	2.6931	0	0.382297	0.325698	3.4011
RHO GTPases Activate WASPs and WAVEs	1.01213	0.735935	1.65029	0	3.39835
Zn Homeostasis Signaling Pathway	2.78294	0.599213	0	0	3.38215
Senescence-Associated Secretory Phenotype (SASP)	1.48513	0	0.483023	1.41274	3.38089
Regulation of Cellular Mechanics by Calpain Protease	0.275195	1.18043	1.9106	0	3.36623
G-Protein Coupled Receptor Signaling	0.458981	2.17562	0.731571	0	3.36617
Cyclins and Cell Cycle Regulation	0.275195	2.10586	0.430716	0.51783	3.3296
Small Cell Lung Cancer Signaling	0.515551	1.95144	0.386803	0.471279	3.32508
Remodeling of Epithelial Adherens Junctions	0.587113	0.545368	2.17849	0	3.31097
Signaling by ERBB4	1.14079	0	0.565	1.59348	3.29926
Neutrophil degranulation	0	1.12398	0.325062	1.81367	3.26272
CDK5 Signaling	0	1.85993	0.954251	0.443935	3.25811
Transcriptional activity of SMAD2/SMAD3:SMAD4 heterotrimer	0.292038	1.61799	0.619441	0.714578	3.24405
NF-κB Signaling	1.96884	1.27341	0	0	3.24225
Thyroid Cancer Signaling	0	2.22286	0.464496	0.553401	3.24076
Membrane Repair Signaling Pathway	0.515551	1.02266	1.66692	0	3.20514
Signaling by FGFR1	0	0	1.49699	1.69597	3.19296
Plasma lipoprotein assembly, remodeling, and clearance	0	0.520611	2.09702	0.562968	3.1806
D-myo-inositol-5-phosphate Metabolism	0	0.206845	1.00684	1.95964	3.17332
Dopamine Receptor Signaling	0	1.34354	1.2419	0.583013	3.16845
Circadian Rhythm Signaling	0	1.40917	0.751027	0.980012	3.14021
Gαs Signaling	0.330782	0.919146	1.50641	0.382935	3.13927
Extra-nuclear estrogen signaling	0	0.525405	1.21067	1.40216	3.13823
Sumoylation Pathway	0	1.08554	0	2.0522	3.13774
Adipogenesis pathway	0.306289	0.860769	0.279827	1.69021	3.1371
Transcriptional regulation by RUNX1	0.501324	0.794334	0.252074	1.58158	3.12931
STAT3 Pathway	0.470962	2.36963	0.277713	0	3.1183
BMAL1:CLOCK,NPAS2 activates circadian gene expression	0	2.14639	0	0.969659	3.11605
Endocannabinoid Neuronal Synapse Pathway	0	0.803343	0.715311	1.59637	3.11502
Signaling by NTRK2 (TRKB)	0	2.21192	0.899893	0	3.11181
RHO GTPases Activate Formins	2.51238	0.315013	0.27562	0	3.10302
Clathrin-mediated endocytosis	0.318266	0.908079	1.48921	0.377801	3.09336
IL-17 Signaling	0.501324	1.22155	0	1.34373	3.0666
Class B/2 (Secretin family receptors)	0.19688	1.98797	0.397115	0.482246	3.06421
Endothelin-1 Signaling	0	1.19454	0.553689	1.31594	3.06417
Role of Osteoblasts, Osteoclasts and Chondrocytes in Rheumatoid Arthritis	0.465022	0	1.45307	1.14353	3.06162
Iron homeostasis signaling pathway	1.3945	0.304307	1.36227	0	3.06108
Catecholamine Biosynthesis	1.38647	0	1.67171	0	3.05818
mTOR Signaling	0.391416	1.56907	0	1.09612	3.05661
Role of JAK2 in Hormone-like Cytokine Signaling	0.587113	2.44461	0	0	3.03172
RAF/MAP kinase cascade	0.264203	1.44949	0.777611	0.522248	3.01356
p75 NTR receptor-mediated signalling	0	0.768188	0.681492	1.53857	2.98825
Signaling by TGF-beta Receptor Complex	0.672565	0.647777	0	1.66522	2.98556
Prostate Cancer Signaling	0	2.65173	0.332523	0	2.98426
Transcriptional regulation of white adipocyte differentiation	0	1.22444	0.438785	1.31357	2.97679
Non-Small Cell Lung Cancer Signaling	0	2.95395	0	0	2.95395
Senescence Pathway	0	1.85134	0.658009	0.443556	2.95291
Gαi Signaling	0.371899	1.49777	0.73312	0.337987	2.94078
DNA Methylation and Transcriptional Repression Signaling	0	0.43108	0.386803	2.08797	2.90585
P2Y Purinergic Receptor Signaling Pathway	0	0.881311	0.288506	1.72363	2.89345
Advanced glycosylation endproduct receptor signaling	0	0	0	2.88031	2.88031
Acetylcholine Receptor Signaling Pathway	0.235332	0.621719	0	2.01082	2.86787
RET signaling	0	0	2.85697	0	2.85697
Interferon gamma signaling	2.02354	0.43108	0.386803	0	2.84142
Cellular Effects of Sildenafil (Viagra)	0.285698	2.28574	0	0.259498	2.83094
Sphingosine-1-phosphate Signaling	0	0.965634	0	1.86003	2.82567
ER-Mitochondrial Communication Signaling Pathway	0.245219	1.24289	0	1.33231	2.82041
Superpathway of Inositol Phosphate Compounds	0.241486	0	0.849459	1.72016	2.8111
Signaling by PDGF	0.776457	0.620635	1.41027	0	2.80736
Neuregulin Signaling	0.847289	0.369086	1.58799	0	2.80436
NF1 RAS Signaling Pathway	0	2.38721	0	0.403499	2.79071
cAMP-mediated signaling	0.416167	0.981681	1.39027	0	2.78812
Cilium Assembly	0.330782	0.603164	1.61145	0.238992	2.78439
WNT/Ca+ pathway	0.19688	0	0	2.56761	2.76449
DHCR24 Signaling Pathway	0	0.836108	0.269468	1.64999	2.75557
Signaling by SCF-KIT	1.3331	0.735935	0.684637	0	2.75367
Cytoprotection by HMOX1	0	1.51445	0.571322	0.664816	2.75059
ERB2-ERBB3 Signaling	0.776457	1.43612	0.535165	0	2.74774
Phagosome Formation	0.453552	1.30421	0.744865	0.243557	2.74618
Transcriptional and post-translational regulation of MITF-M expression and activity	0	2.74555	0	0	2.74555
DNA Double-Strand Break Repair by Homologous Recombination	0	2.71531	0	0	2.71531
Transport of bile salts and organic acids, metal ions and amine compounds	2.18261	0	0	0.526345	2.70896
Activation of anterior HOX genes in hindbrain during early embryogenesis	0.909092	0.484782	0	1.31357	2.70745
Cytotoxic T Lymphocyte-mediated Apoptosis of Target Cells	2.70069	0	0	0	2.70069
Pyroptosis Signaling Pathway	1.81401	0	0.373669	0.457278	2.64495
Communication between Innate and Adaptive Immune Cells	2.64367	0	0	0	2.64367
Th17 Activation Pathway	2.64367	0	0	0	2.64367
ISGylation Signaling Pathway	0.454797	1.82762	0.352223	0	2.63464
ILK Signaling	0	2.61275	0	0	2.61275
Metabolism of water-soluble vitamins and cofactors	0.310325	0.493343	0.447097	1.33231	2.58307
α-Adrenergic Signaling	0	1.80664	0.346426	0.428108	2.58118
MyD88:MAL(TIRAP) cascade initiated on plasma membrane	0	1.77661	0	0.791018	2.56763
Signaling by MET	0.515551	0	2.05096	0	2.56652
GM-CSF Signaling	0.207743	2.35398	0	0	2.56173
GPCR-Mediated Nutrient Sensing in Enteroendocrine Cells	0	0.366346	0.324562	1.86003	2.55094
Breast Cancer Regulation by Stathmin1	0.43074	2.09492	0	0	2.52566
SPINK1 Pancreatic Cancer Pathway	0	0.577931	1.32095	0.621396	2.52028
PDGF Signaling	0	2.09209	0.426768	0	2.51886
BER (Base Excision Repair) Pathway	0	1.73837	0	0.77257	2.51094
Irritable Bowel Syndrome Signaling Pathway	1.62217	0.403236	0	0.466086	2.49149
Rap1 signalling	0	0	2.48582	0	2.48582
Amino acids regulate mTORC1	2.48484	0	0	0	2.48484
TCR signaling	2.17055	0	0.307	0	2.47755
MITF-M-dependent gene expression	0	1.98797	0	0.482246	2.47021
Complex III assembly	1.51229	0.953645	0	0	2.46593
Huntington's Disease Signaling	0.78113	1.32844	0.340115	0	2.44969
Calcium Signaling	0	2.42447	0	0	2.42447
Crosstalk between Dendritic Cells and Natural Killer Cells	1.31129	1.10798	0	0	2.41928
Renin-Angiotensin Signaling	0	1.69855	0.316867	0.396237	2.41166
NOD1/2 Signaling Pathway	1.69049	0	0	0.712294	2.40278
Proteasomal PSMD10 Signaling Pathway	0	1.68929	0.314359	0.393521	2.39717
ERK/MAPK Signaling	0	0	2.16814	0.218613	2.38675
Phosphatidylethanolamine Biosynthesis III	0	0	0	2.37774	2.37774
Signaling by PTK6	0.275195	0.640782	1.45231	0	2.36829
MAPK6/MAPK4 signaling	0	0	1.87196	0.49364	2.3656
Netrin-1 signaling	0	0.726934	1.6316	0	2.35853
VEGF Signaling	0	1.96347	0.390195	0	2.35367
Meiotic recombination	0.704862	1.63405	0	0	2.33891
p53 Signaling	0	1.95144	0.386803	0	2.33825
TCF dependent signaling in response to WNT	1.42309	0.215899	0	0.6956	2.33459
Interleukin-3, Interleukin-5 and GM-CSF signaling	0.245219	0.63393	1.43802	0	2.31717
Dopamine-DARPP32 Feedback in cAMP Signaling	0	0.689513	0.209377	1.40814	2.30703
Sperm Motility	0	0.466967	1.30029	0.533577	2.30084
D-myo-inositol (1,4,5)-Trisphosphate Biosynthesis	0	0	0	2.27596	2.27596
DYRK1A Signaling Pathway	0	2.04723	0.218355	0	2.26558
HMGB1 Signaling	0.429177	0.275041	0	1.52466	2.22888
Preeclampsia Signaling Pathway	0	1.39127	0	0.83425	2.22552
SPINK1 General Cancer Pathway	0.81631	1.39996	0	0	2.21627
G alpha (q) signalling events	0	1.30828	0.620236	0.284385	2.2129
Agrin Interactions at Neuromuscular Junction	0.292038	1.38831	0.513212	0	2.19355
E3 ubiquitin ligases ubiquitinate target proteins	2.18261	0	0	0	2.18261
TWEAK Signaling	2.18028	0	0	0	2.18028
Integrin Signaling	0	0.585345	1.57127	0	2.15661
Sensory processing of sound by outer hair cells of the cochlea	0	1.55705	0.591077	0	2.14813
GADD45 Signaling	0	1.48738	0	0.651828	2.13921
Signaling by Insulin receptor	0.5022	0	1.61336	0	2.11556
Endosomal Sorting Complex Required For Transport (ESCRT)	1.30161	0	0.800606	0	2.10222
Oncostatin M Signaling	0.330251	1.75725	0	0	2.0875
Fatty Acid Biosynthesis Initiation II	0	0	0	2.07762	2.07762
PAK Signaling	0	1.73651	0.327185	0	2.06369
Role of WNT/GSK-3β Signaling in the Pathogenesis of Influenza	0.219367	0	0.464496	1.37137	2.05523
Inositol phosphate metabolism	0.292038	0	0	1.7615	2.05354
Folate Signaling Pathway	0	0.627216	1.42401	0	2.05122
Dilated Cardiomyopathy Signaling Pathway	0	1.46086	0.253932	0.327432	2.04222
NER (Nucleotide Excision Repair, Enhanced Pathway)	0	2.03874	0	0	2.03874
Integrin signaling	0	0	2.03644	0	2.03644
Interleukin-2 family signaling	1.3331	0.701232	0	0	2.03433
MyD88 dependent cascade initiated on endosome	0	2.02957	0	0	2.02957
Phospholipases	0	0	0.513212	1.4797	1.99292
Prolactin Signaling	0	1.97565	0	0	1.97565
Alanine Degradation III	0	0	1.97042	0	1.97042
Alanine metabolism	0	0	1.97042	0	1.97042
Alanine Biosynthesis II	0	0	1.97042	0	1.97042
CLEAR Signaling Pathway	0	1.94523	0	0	1.94523
Semaphorin Neuronal Repulsive Signaling Pathway	0.283839	0.300166	1.34761	0	1.93161
Signaling by FGFR2	0	0	0.487845	1.42347	1.91131
Palmitate Biosynthesis I (Animals)	0	0	0	1.90243	1.90243
Biotin-carboxyl Carrier Protein Assembly	0	0	0	1.90243	1.90243
Melatonin Signaling	0	0	0.483023	1.41274	1.89576
Sensory processing of sound by inner hair cells of the cochlea	0	1.37684	0.507963	0	1.8848
Cardiac conduction	0.402669	0	1.48073	0	1.8834
Interferon Signaling	0	1.88151	0	0	1.88151
Activation of gene expression by SREBF (SREBP)	0	0	0	1.87174	1.87174
CXCR4 Signaling	0	1.3456	0.224612	0.294823	1.86504
Resolution of Abasic Sites (AP sites)	0	1.85936	0	0	1.85936
Germ Cell-Sertoli Cell Junction Signaling	0	1.32674	0.219898	0.28954	1.83618
PI3K Cascade	0	0	0	1.83321	1.83321
MTOR signalling	1.81094	0	0	0	1.81094
Serine Biosynthesis	0	0	1.79549	0	1.79549
Immunoregulatory interactions between a Lymphoid and a non-Lymphoid cell	1.53356	0	0	0.224734	1.7583
Phenylalanine Degradation I (Aerobic)	0	1.72842	0	0	1.72842
Cytosolic sensors of pathogen-associated DNA	0.292038	1.43612	0	0	1.72816
Signaling by EGFR	0.245219	0	1.48179	0	1.72701
RNA Polymerase III Transcription	0	0	1.68915	0	1.68915
Thrombopoietin Signaling	0.219367	1.43612	0	0	1.65549
Intrinsic Prothrombin Activation Pathway	0	0	1.65029	0	1.65029
nNOS Signaling in Neurons	0	1.63405	0	0	1.63405
Melanoma Signaling	0	1.63405	0	0	1.63405
NFE2L2 regulating ER-stress associated genes	0	1.63252	0	0	1.63252
Formation of xylulose-5-phosphate	0	1.63252	0	0	1.63252
Mitochondrial Division Signaling Pathway	0	1.35841	0.227827	0	1.58624
Superpathway of Serine and Glycine Biosynthesis I	0	0	1.57596	0	1.57596
Serotonin and Melatonin Biosynthesis	0	0	1.57596	0	1.57596
NFE2L2 regulating inflammation associated genes	0	1.55435	0	0	1.55435
CNTF Signaling	0	1.54257	0	0	1.54257
Signaling by Hippo	1.51229	0	0	0	1.51229
Regulation of CDH19 Expression and Function	0	1.48842	0	0	1.48842
Endometrial Cancer Signaling	0	1.48738	0	0	1.48738
DNA Damage Reversal	0	1.43144	0	0	1.43144
Regulation of NFE2L2 gene expression	0	1.43144	0	0	1.43144
NFE2L2 regulates pentose phosphate pathway genes	0	1.43144	0	0	1.43144
NFE2L2 regulating MDR associated enzymes	0	1.43144	0	0	1.43144
Deadenylation-dependent mRNA decay	1.39076	0	0	0	1.39076
Methylglyoxal Degradation VI	1.38647	0	0	0	1.38647
Metabolism of vitamin K	1.38647	0	0	0	1.38647
RHO GTPases Activate Rhotekin and Rhophilins	0	1.38129	0	0	1.38129
Processing and activation of SUMO	0	0	0	1.34535	1.34535
Glycogen Degradation II	0	1.33655	0	0	1.33655
Ketone body metabolism	0	1.33655	0	0	1.33655
Serine biosynthesis	0	0	1.3253	0	1.3253
